# Supplementary material for: Unveiling hidden diversity: new records of Chaitophorus (Hemiptera, Aphididae) in Korea from historical specimens
Source: Biodivers Data J. 2025 May 7;13:e150852. doi: 10.3897/BDJ.13.e150852 (PMC12079112; doi:10.3897/BDJ.13.e150852)
Supplement: XML Treatment for Chaitophorus horii [file BDJ.13.e150852-treatment1.xml]

<!DOCTYPE tp:taxon-treatment
  PUBLIC "-//TaxonX//DTD Taxonomic Treatment Publishing DTD v0 20100105//EN" "tax-treatment-NSO.dtd">
<tp:taxon-treatment xmlns:tp="http://www.plazi.org/taxpub"><tp:treatment-meta><mixed-citation publication-type="journal"><person-group><name><surname>Choi</surname><given-names>Hwalran</given-names></name><name><surname>Kim</surname><given-names>Yeyeun</given-names></name><name><surname>Lee</surname><given-names>Seunghwan</given-names></name></person-group><article-title>Unveiling hidden diversity: new records of <italic><tp:taxon-name><tp:taxon-name-part taxon-name-part-type="genus" reg="Chaitophorus">Chaitophorus</tp:taxon-name-part></tp:taxon-name></italic> (<tp:taxon-name><tp:taxon-name-part taxon-name-part-type="order">Hemiptera</tp:taxon-name-part></tp:taxon-name>, <tp:taxon-name><tp:taxon-name-part taxon-name-part-type="family">Aphididae</tp:taxon-name-part></tp:taxon-name>) in Korea from historical specimens</article-title><source>Biodivers Data J</source><day>07</day><month>05</month><year>2025</year><volume>13</volume><pub-id pub-id-type="doi">10.3897/BDJ.13.e150852</pub-id></mixed-citation></tp:treatment-meta><tp:nomenclature><tp:taxon-name>
            <object-id xmlns:xlink="http://www.w3.org/1999/xlink" content-type="arpha" xlink:type="simple">2FBFA0B5-C73A-54A6-A0BB-4B39D83F80A1</object-id>
            <tp:taxon-name-part taxon-name-part-type="genus">Chaitophorus</tp:taxon-name-part>
            <tp:taxon-name-part taxon-name-part-type="species">horii</tp:taxon-name-part>
          </tp:taxon-name><tp:taxon-authority>Takahashi, 1939</tp:taxon-authority></tp:nomenclature><tp:treatment-sec sec-type="materials"><title>Materials</title><list list-type="alpha-lower" list-content="occurrences"><list-item><p><bold>Type status:</bold> <named-content xmlns:xlink="http://www.w3.org/1999/xlink" content-type="dwc:typeStatus" xlink:type="simple">Other material</named-content>. <bold>Occurrence:</bold> recordedBy: <named-content xmlns:xlink="http://www.w3.org/1999/xlink" content-type="dwc:recordedBy" xlink:type="simple">J. Havelka</named-content>; individualCount: <named-content xmlns:xlink="http://www.w3.org/1999/xlink" content-type="dwc:individualCount" xlink:type="simple">3</named-content>; sex: <named-content xmlns:xlink="http://www.w3.org/1999/xlink" content-type="dwc:sex" xlink:type="simple">female</named-content>; lifeStage: <named-content xmlns:xlink="http://www.w3.org/1999/xlink" content-type="dwc:lifeStage" xlink:type="simple">adult</named-content>; occurrenceStatus: <named-content xmlns:xlink="http://www.w3.org/1999/xlink" content-type="dwc:occurrenceStatus" xlink:type="simple">present</named-content>; disposition: <named-content xmlns:xlink="http://www.w3.org/1999/xlink" content-type="dwc:disposition" xlink:type="simple">in collection</named-content>; associatedOccurrences: <named-content xmlns:xlink="http://www.w3.org/1999/xlink" content-type="dwc:associatedOccurrences" xlink:type="simple">host: <italic><tp:taxon-name><tp:taxon-name-part taxon-name-part-type="genus" reg="Salix">Salix</tp:taxon-name-part><tp:taxon-name-part taxon-name-part-type="species" reg="herbacea">herbacea</tp:taxon-name-part></tp:taxon-name></italic></named-content>; occurrenceID: <named-content xmlns:xlink="http://www.w3.org/1999/xlink" content-type="dwc:occurrenceID" xlink:type="simple">19819F5C-4912-5340-A02F-DFD62934B644</named-content>; <bold>Taxon:</bold> taxonID: <named-content xmlns:xlink="http://www.w3.org/1999/xlink" content-type="dwc:taxonID" xlink:type="simple">2074388</named-content>; namePublishedInID: <named-content xmlns:xlink="http://www.w3.org/1999/xlink" content-type="dwc:namePublishedInID" xlink:type="simple">http://hdl.handle.net/2115/9419</named-content>; scientificName: <named-content xmlns:xlink="http://www.w3.org/1999/xlink" content-type="dwc:scientificName" xlink:type="simple"><italic><tp:taxon-name><tp:taxon-name-part taxon-name-part-type="genus" reg="Chaitophorus">Chaitophorus</tp:taxon-name-part><tp:taxon-name-part taxon-name-part-type="species" reg="horii">horii</tp:taxon-name-part></tp:taxon-name></italic> Takahashi, 1939</named-content>; namePublishedIn: <named-content xmlns:xlink="http://www.w3.org/1999/xlink" content-type="dwc:namePublishedIn" xlink:type="simple">Takahashi, R. (1939) Some <tp:taxon-name><tp:taxon-name-part taxon-name-part-type="family">Aphididae</tp:taxon-name-part></tp:taxon-name> from Hokkaido (<tp:taxon-name><tp:taxon-name-part taxon-name-part-type="order">Hemiptera</tp:taxon-name-part></tp:taxon-name>). <tp:taxon-name><tp:taxon-name-part taxon-name-part-type="class">Insecta</tp:taxon-name-part></tp:taxon-name> Matsumurana, 13(4), 114–128.</named-content>; kingdom: <named-content xmlns:xlink="http://www.w3.org/1999/xlink" content-type="dwc:kingdom" xlink:type="simple"><tp:taxon-name><tp:taxon-name-part taxon-name-part-type="kingdom">Animalia</tp:taxon-name-part></tp:taxon-name></named-content>; phylum: <named-content xmlns:xlink="http://www.w3.org/1999/xlink" content-type="dwc:phylum" xlink:type="simple"><tp:taxon-name><tp:taxon-name-part taxon-name-part-type="phylum">Arthropoda</tp:taxon-name-part></tp:taxon-name></named-content>; class: <named-content xmlns:xlink="http://www.w3.org/1999/xlink" content-type="dwc:class" xlink:type="simple"><tp:taxon-name><tp:taxon-name-part taxon-name-part-type="class">Insecta</tp:taxon-name-part></tp:taxon-name></named-content>; order: <named-content xmlns:xlink="http://www.w3.org/1999/xlink" content-type="dwc:order" xlink:type="simple"><tp:taxon-name><tp:taxon-name-part taxon-name-part-type="order">Hemiptera</tp:taxon-name-part></tp:taxon-name></named-content>; family: <named-content xmlns:xlink="http://www.w3.org/1999/xlink" content-type="dwc:family" xlink:type="simple"><tp:taxon-name><tp:taxon-name-part taxon-name-part-type="family">Aphididae</tp:taxon-name-part></tp:taxon-name></named-content>; genus: <named-content xmlns:xlink="http://www.w3.org/1999/xlink" content-type="dwc:genus" xlink:type="simple"><tp:taxon-name><tp:taxon-name-part taxon-name-part-type="genus">Chaitophorus </tp:taxon-name-part></tp:taxon-name></named-content>; specificEpithet: <named-content xmlns:xlink="http://www.w3.org/1999/xlink" content-type="dwc:specificEpithet" xlink:type="simple"><tp:taxon-name><tp:taxon-name-part taxon-name-part-type="genus" reg="Chaitophorus"/><tp:taxon-name-part taxon-name-part-type="species" reg="horii">horii</tp:taxon-name-part></tp:taxon-name></named-content>; nomenclaturalCode: <named-content xmlns:xlink="http://www.w3.org/1999/xlink" content-type="dwc:nomenclaturalCode" xlink:type="simple">ICZN</named-content>; taxonomicStatus: <named-content xmlns:xlink="http://www.w3.org/1999/xlink" content-type="dwc:taxonomicStatus" xlink:type="simple">accepted</named-content>; <bold>Location:</bold> continent: <named-content xmlns:xlink="http://www.w3.org/1999/xlink" content-type="dwc:continent" xlink:type="simple">Asia</named-content>; country: <named-content xmlns:xlink="http://www.w3.org/1999/xlink" content-type="dwc:country" xlink:type="simple">North Korea</named-content>; countryCode: <named-content xmlns:xlink="http://www.w3.org/1999/xlink" content-type="dwc:countryCode" xlink:type="simple">KP</named-content>; stateProvince: <named-content xmlns:xlink="http://www.w3.org/1999/xlink" content-type="dwc:stateProvince" xlink:type="simple">Ryanggang Province</named-content>; municipality: <named-content xmlns:xlink="http://www.w3.org/1999/xlink" content-type="dwc:municipality" xlink:type="simple">Samjiyeon</named-content>; locality: <named-content xmlns:xlink="http://www.w3.org/1999/xlink" content-type="dwc:locality" xlink:type="simple">Mt. Baekdu</named-content>; decimalLatitude: <named-content xmlns:xlink="http://www.w3.org/1999/xlink" content-type="dwc:decimalLatitude" xlink:type="simple">41.899</named-content>; decimalLongitude: <named-content xmlns:xlink="http://www.w3.org/1999/xlink" content-type="dwc:decimalLongitude" xlink:type="simple">128.394</named-content>; geodeticDatum: <named-content xmlns:xlink="http://www.w3.org/1999/xlink" content-type="dwc:geodeticDatum" xlink:type="simple">WGS84</named-content>; coordinateUncertaintyInMeters: <named-content xmlns:xlink="http://www.w3.org/1999/xlink" content-type="dwc:coordinateUncertaintyInMeters" xlink:type="simple">100</named-content>; <bold>Identification:</bold> identifiedBy: <named-content xmlns:xlink="http://www.w3.org/1999/xlink" content-type="dwc:identifiedBy" xlink:type="simple">Yeyeun Kim</named-content>; dateIdentified: <named-content xmlns:xlink="http://www.w3.org/1999/xlink" content-type="dwc:dateIdentified" xlink:type="simple">2025-02-18</named-content>; <bold>Event:</bold> samplingProtocol: <named-content xmlns:xlink="http://www.w3.org/1999/xlink" content-type="dwc:samplingProtocol" xlink:type="simple">hand collected</named-content>; eventDate: <named-content xmlns:xlink="http://www.w3.org/1999/xlink" content-type="dwc:eventDate" xlink:type="simple">1988-06-24</named-content>; year: <named-content xmlns:xlink="http://www.w3.org/1999/xlink" content-type="dwc:year" xlink:type="simple">1988</named-content>; month: <named-content xmlns:xlink="http://www.w3.org/1999/xlink" content-type="dwc:month" xlink:type="simple">6</named-content>; day: <named-content xmlns:xlink="http://www.w3.org/1999/xlink" content-type="dwc:day" xlink:type="simple">24</named-content>; <bold>Record Level:</bold> type: <named-content xmlns:xlink="http://www.w3.org/1999/xlink" content-type="dwc:type" xlink:type="simple">specimen</named-content>; modified: <named-content xmlns:xlink="http://www.w3.org/1999/xlink" content-type="dwc:modified" xlink:type="simple">2025-03-28</named-content>; language: <named-content xmlns:xlink="http://www.w3.org/1999/xlink" content-type="dwc:language" xlink:type="simple">en</named-content>; rights: <named-content xmlns:xlink="http://www.w3.org/1999/xlink" content-type="dwc:rights" xlink:type="simple">Seoul National University</named-content>; rightsHolder: <named-content xmlns:xlink="http://www.w3.org/1999/xlink" content-type="dwc:rightsHolder" xlink:type="simple">Content licensed under Seoul National University</named-content>; accessRights: <named-content xmlns:xlink="http://www.w3.org/1999/xlink" content-type="dwc:accessRights" xlink:type="simple">not for profit use only</named-content>; institutionID: <named-content xmlns:xlink="http://www.w3.org/1999/xlink" content-type="dwc:institutionID" xlink:type="simple">NPRI</named-content>; collectionID: <named-content xmlns:xlink="http://www.w3.org/1999/xlink" content-type="dwc:collectionID" xlink:type="simple">SNU</named-content>; basisOfRecord: <named-content xmlns:xlink="http://www.w3.org/1999/xlink" content-type="dwc:basisOfRecord" xlink:type="simple">PreservedSpecimen</named-content></p></list-item><list-item><p><bold>Type status:</bold> <named-content xmlns:xlink="http://www.w3.org/1999/xlink" content-type="dwc:typeStatus" xlink:type="simple">Other material</named-content>. <bold>Occurrence:</bold> recordedBy: <named-content xmlns:xlink="http://www.w3.org/1999/xlink" content-type="dwc:recordedBy" xlink:type="simple">J. Havelka</named-content>; individualCount: <named-content xmlns:xlink="http://www.w3.org/1999/xlink" content-type="dwc:individualCount" xlink:type="simple">2</named-content>; sex: <named-content xmlns:xlink="http://www.w3.org/1999/xlink" content-type="dwc:sex" xlink:type="simple">female</named-content>; lifeStage: <named-content xmlns:xlink="http://www.w3.org/1999/xlink" content-type="dwc:lifeStage" xlink:type="simple">adult</named-content>; occurrenceStatus: <named-content xmlns:xlink="http://www.w3.org/1999/xlink" content-type="dwc:occurrenceStatus" xlink:type="simple">present</named-content>; disposition: <named-content xmlns:xlink="http://www.w3.org/1999/xlink" content-type="dwc:disposition" xlink:type="simple">in collection</named-content>; associatedOccurrences: <named-content xmlns:xlink="http://www.w3.org/1999/xlink" content-type="dwc:associatedOccurrences" xlink:type="simple">host: <italic><tp:taxon-name><tp:taxon-name-part taxon-name-part-type="genus" reg="Salix">Salix</tp:taxon-name-part><tp:taxon-name-part taxon-name-part-type="species" reg="herbacea">herbacea</tp:taxon-name-part></tp:taxon-name></italic></named-content>; occurrenceID: <named-content xmlns:xlink="http://www.w3.org/1999/xlink" content-type="dwc:occurrenceID" xlink:type="simple">F12B8F44-2F65-551B-8C05-8C7EE953F41E</named-content>; <bold>Taxon:</bold> taxonID: <named-content xmlns:xlink="http://www.w3.org/1999/xlink" content-type="dwc:taxonID" xlink:type="simple">2074388</named-content>; namePublishedInID: <named-content xmlns:xlink="http://www.w3.org/1999/xlink" content-type="dwc:namePublishedInID" xlink:type="simple">http://hdl.handle.net/2115/9419</named-content>; scientificName: <named-content xmlns:xlink="http://www.w3.org/1999/xlink" content-type="dwc:scientificName" xlink:type="simple"><italic><tp:taxon-name><tp:taxon-name-part taxon-name-part-type="genus" reg="Chaitophorus">Chaitophorus</tp:taxon-name-part><tp:taxon-name-part taxon-name-part-type="species" reg="horii">horii</tp:taxon-name-part></tp:taxon-name></italic> Takahashi, 1939</named-content>; namePublishedIn: <named-content xmlns:xlink="http://www.w3.org/1999/xlink" content-type="dwc:namePublishedIn" xlink:type="simple">Takahashi, R. (1939) Some <tp:taxon-name><tp:taxon-name-part taxon-name-part-type="family">Aphididae</tp:taxon-name-part></tp:taxon-name> from Hokkaido (<tp:taxon-name><tp:taxon-name-part taxon-name-part-type="order">Hemiptera</tp:taxon-name-part></tp:taxon-name>). <tp:taxon-name><tp:taxon-name-part taxon-name-part-type="class">Insecta</tp:taxon-name-part></tp:taxon-name> Matsumurana, 13(4), 114–128.</named-content>; kingdom: <named-content xmlns:xlink="http://www.w3.org/1999/xlink" content-type="dwc:kingdom" xlink:type="simple"><tp:taxon-name><tp:taxon-name-part taxon-name-part-type="kingdom">Animalia</tp:taxon-name-part></tp:taxon-name></named-content>; phylum: <named-content xmlns:xlink="http://www.w3.org/1999/xlink" content-type="dwc:phylum" xlink:type="simple"><tp:taxon-name><tp:taxon-name-part taxon-name-part-type="phylum">Arthropoda</tp:taxon-name-part></tp:taxon-name></named-content>; class: <named-content xmlns:xlink="http://www.w3.org/1999/xlink" content-type="dwc:class" xlink:type="simple"><tp:taxon-name><tp:taxon-name-part taxon-name-part-type="class">Insecta</tp:taxon-name-part></tp:taxon-name></named-content>; order: <named-content xmlns:xlink="http://www.w3.org/1999/xlink" content-type="dwc:order" xlink:type="simple"><tp:taxon-name><tp:taxon-name-part taxon-name-part-type="order">Hemiptera</tp:taxon-name-part></tp:taxon-name></named-content>; family: <named-content xmlns:xlink="http://www.w3.org/1999/xlink" content-type="dwc:family" xlink:type="simple"><tp:taxon-name><tp:taxon-name-part taxon-name-part-type="family">Aphididae</tp:taxon-name-part></tp:taxon-name></named-content>; genus: <named-content xmlns:xlink="http://www.w3.org/1999/xlink" content-type="dwc:genus" xlink:type="simple"><tp:taxon-name><tp:taxon-name-part taxon-name-part-type="genus">Chaitophorus </tp:taxon-name-part></tp:taxon-name></named-content>; specificEpithet: <named-content xmlns:xlink="http://www.w3.org/1999/xlink" content-type="dwc:specificEpithet" xlink:type="simple"><tp:taxon-name><tp:taxon-name-part taxon-name-part-type="genus" reg="Chaitophorus"/><tp:taxon-name-part taxon-name-part-type="species" reg="horii">horii</tp:taxon-name-part></tp:taxon-name></named-content>; nomenclaturalCode: <named-content xmlns:xlink="http://www.w3.org/1999/xlink" content-type="dwc:nomenclaturalCode" xlink:type="simple">ICZN</named-content>; taxonomicStatus: <named-content xmlns:xlink="http://www.w3.org/1999/xlink" content-type="dwc:taxonomicStatus" xlink:type="simple">accepted</named-content>; <bold>Location:</bold> continent: <named-content xmlns:xlink="http://www.w3.org/1999/xlink" content-type="dwc:continent" xlink:type="simple">Asia</named-content>; country: <named-content xmlns:xlink="http://www.w3.org/1999/xlink" content-type="dwc:country" xlink:type="simple">North Korea</named-content>; countryCode: <named-content xmlns:xlink="http://www.w3.org/1999/xlink" content-type="dwc:countryCode" xlink:type="simple">KP</named-content>; stateProvince: <named-content xmlns:xlink="http://www.w3.org/1999/xlink" content-type="dwc:stateProvince" xlink:type="simple">Ryanggang Province</named-content>; municipality: <named-content xmlns:xlink="http://www.w3.org/1999/xlink" content-type="dwc:municipality" xlink:type="simple">Samjiyeon</named-content>; locality: <named-content xmlns:xlink="http://www.w3.org/1999/xlink" content-type="dwc:locality" xlink:type="simple">Mt. Baekdu</named-content>; decimalLatitude: <named-content xmlns:xlink="http://www.w3.org/1999/xlink" content-type="dwc:decimalLatitude" xlink:type="simple">41.899</named-content>; decimalLongitude: <named-content xmlns:xlink="http://www.w3.org/1999/xlink" content-type="dwc:decimalLongitude" xlink:type="simple">128.394</named-content>; geodeticDatum: <named-content xmlns:xlink="http://www.w3.org/1999/xlink" content-type="dwc:geodeticDatum" xlink:type="simple">WGS84</named-content>; coordinateUncertaintyInMeters: <named-content xmlns:xlink="http://www.w3.org/1999/xlink" content-type="dwc:coordinateUncertaintyInMeters" xlink:type="simple">100</named-content>; <bold>Identification:</bold> identifiedBy: <named-content xmlns:xlink="http://www.w3.org/1999/xlink" content-type="dwc:identifiedBy" xlink:type="simple">Yeyeun Kim</named-content>; dateIdentified: <named-content xmlns:xlink="http://www.w3.org/1999/xlink" content-type="dwc:dateIdentified" xlink:type="simple">2025-02-18</named-content>; <bold>Event:</bold> samplingProtocol: <named-content xmlns:xlink="http://www.w3.org/1999/xlink" content-type="dwc:samplingProtocol" xlink:type="simple">hand collected</named-content>; eventDate: <named-content xmlns:xlink="http://www.w3.org/1999/xlink" content-type="dwc:eventDate" xlink:type="simple">1988-06-17</named-content>; year: <named-content xmlns:xlink="http://www.w3.org/1999/xlink" content-type="dwc:year" xlink:type="simple">1988</named-content>; month: <named-content xmlns:xlink="http://www.w3.org/1999/xlink" content-type="dwc:month" xlink:type="simple">6</named-content>; day: <named-content xmlns:xlink="http://www.w3.org/1999/xlink" content-type="dwc:day" xlink:type="simple">17</named-content>; <bold>Record Level:</bold> type: <named-content xmlns:xlink="http://www.w3.org/1999/xlink" content-type="dwc:type" xlink:type="simple">specimen</named-content>; modified: <named-content xmlns:xlink="http://www.w3.org/1999/xlink" content-type="dwc:modified" xlink:type="simple">2025-03-28</named-content>; language: <named-content xmlns:xlink="http://www.w3.org/1999/xlink" content-type="dwc:language" xlink:type="simple">en</named-content>; rights: <named-content xmlns:xlink="http://www.w3.org/1999/xlink" content-type="dwc:rights" xlink:type="simple">Seoul National University</named-content>; rightsHolder: <named-content xmlns:xlink="http://www.w3.org/1999/xlink" content-type="dwc:rightsHolder" xlink:type="simple">Content licensed under Seoul National University</named-content>; accessRights: <named-content xmlns:xlink="http://www.w3.org/1999/xlink" content-type="dwc:accessRights" xlink:type="simple">not for profit use only</named-content>; institutionID: <named-content xmlns:xlink="http://www.w3.org/1999/xlink" content-type="dwc:institutionID" xlink:type="simple">NPRI</named-content>; collectionID: <named-content xmlns:xlink="http://www.w3.org/1999/xlink" content-type="dwc:collectionID" xlink:type="simple">SNU</named-content>; basisOfRecord: <named-content xmlns:xlink="http://www.w3.org/1999/xlink" content-type="dwc:basisOfRecord" xlink:type="simple">PreservedSpecimen</named-content></p></list-item></list></tp:treatment-sec><tp:treatment-sec sec-type="Description"><title>Description</title><p><bold>Apterous viviparous female</bold> (Fig. <xref ref-type="fig" rid="F12493987">1</xref>, Table <xref ref-type="table" rid="T12494042">1</xref>). <bold>Colour (macerated specimens).</bold> Body and appendages wholly pale. <bold>Morphology.</bold> Body elongated and oval-shaped; its length twice as long as width, about 1.36 mm. <bold>Head</bold>: length of antenna slightly over 0.5 times of the body length; PT almost 2 times longer than Ant. VIb.; longest seta on Ant. III same as long as basal width of segment. URS beak-shaped, with 6-7 setae; nearly 1.1 times as long as 2HT. <bold>Thorax</bold>: Legs comparatively shorter than other <italic><tp:taxon-name><tp:taxon-name-part taxon-name-part-type="genus" reg="Chaitophorus">Chaitophorus</tp:taxon-name-part></tp:taxon-name></italic> spp., hind femur and tibia about 0.29 and 0.45 mm long, respectively. <bold>Abdomen</bold>: abdominal segments fused from I to VII; most setae on tergite relatively long, stunted or furcate; nearly 10 setae each on tergite VI and VIII. SIPH slightly long and stump-shaped. Cauda knobbed with 5-6 setae.</p><sec sec-type="Host plants"><title>Host plants</title><p><italic><tp:taxon-name><tp:taxon-name-part taxon-name-part-type="genus" reg="Salix">Salix</tp:taxon-name-part><tp:taxon-name-part taxon-name-part-type="species" reg="caprea">caprea</tp:taxon-name-part></tp:taxon-name></italic>, <italic><tp:taxon-name><tp:taxon-name-part taxon-name-part-type="genus" reg="Salix">S.</tp:taxon-name-part><tp:taxon-name-part taxon-name-part-type="species" reg="herbacea">herbacea</tp:taxon-name-part></tp:taxon-name></italic>, <italic><tp:taxon-name><tp:taxon-name-part taxon-name-part-type="genus" reg="Salix">S.</tp:taxon-name-part><tp:taxon-name-part taxon-name-part-type="species" reg="rorida">rorida</tp:taxon-name-part></tp:taxon-name></italic>, <italic><tp:taxon-name><tp:taxon-name-part taxon-name-part-type="genus" reg="Salix">S.</tp:taxon-name-part><tp:taxon-name-part taxon-name-part-type="species" reg="viminalis">viminalis</tp:taxon-name-part></tp:taxon-name></italic>, <italic><tp:taxon-name><tp:taxon-name-part taxon-name-part-type="genus" reg="Salix">Salix</tp:taxon-name-part></tp:taxon-name></italic> spp. (<xref ref-type="bibr" rid="B12493655">Blackman and Eastop 2024</xref>).</p></sec></tp:treatment-sec><tp:treatment-sec sec-type="Diagnosis"><title>Diagnosis</title><p><italic><tp:taxon-name><tp:taxon-name-part taxon-name-part-type="genus" reg="Chaitophorus">Chaitophorus</tp:taxon-name-part><tp:taxon-name-part taxon-name-part-type="species" reg="horii">horii</tp:taxon-name-part></tp:taxon-name></italic> morphologically resembles <italic><tp:taxon-name><tp:taxon-name-part taxon-name-part-type="genus" reg="Chaitophorus">C.</tp:taxon-name-part><tp:taxon-name-part taxon-name-part-type="species" reg="purpureae">purpureae</tp:taxon-name-part></tp:taxon-name></italic>. However, it is distinguished by its beak-shaped URS and long dorsal setae.</p></tp:treatment-sec><tp:treatment-sec sec-type="Distribution"><title>Distribution</title><p>Korea (new record), South Europe, Japan, Thailand (<xref ref-type="bibr" rid="B12493655">Blackman and Eastop 2024</xref>).</p></tp:treatment-sec><tp:treatment-sec><!--Section generated to contain objects referenced in tp:taxon-treatment.--><fig id="F12493987" position="float" orientation="portrait"><object-id xmlns:xlink="http://www.w3.org/1999/xlink" content-type="arpha" xlink:type="simple">8FFF6AE2-9D15-568D-85BD-35F45BDE95E3</object-id><object-id xmlns:xlink="http://www.w3.org/1999/xlink" content-type="doi" xlink:type="simple">10.3897/BDJ.13.e150852.figure1</object-id><label>Figure 1.</label><caption><p>Apterous viviparous female of <italic><tp:taxon-name><tp:taxon-name-part taxon-name-part-type="genus" reg="Chaitophorus">Chaitophorus</tp:taxon-name-part><tp:taxon-name-part taxon-name-part-type="species" reg="horii">horii</tp:taxon-name-part></tp:taxon-name></italic> Takahashi, 1939. <bold>A</bold> whole body; <bold>B</bold> hind tibia and tarsus; <bold>C</bold> antenna; <bold>D</bold> head; <bold>E</bold> cauda; <bold>F</bold> siphunculus; <bold>G</bold> ultimate rostral segments. Scale bar: A, 0.5 mm; B,C, 0.1 mm; D, 0.1 mm; E,F,G, 0.05 mm.</p></caption><graphic xmlns:xlink="http://www.w3.org/1999/xlink" xlink:href="bdj-13-e150852-g001.jpg" position="float" id="oo_1313600.jpg" orientation="portrait" xlink:type="simple"><uri content-type="original_file" xlink:type="simple">https://binary.pensoft.net/fig/1313600</uri></graphic></fig><table-wrap id="T12494042" position="float" orientation="portrait"><label>Table 1.</label><caption><p>Biometric data of <italic><tp:taxon-name><tp:taxon-name-part taxon-name-part-type="genus" reg="Chaitophorus">Chaitophorus</tp:taxon-name-part><tp:taxon-name-part taxon-name-part-type="species" reg="horii">horii</tp:taxon-name-part></tp:taxon-name></italic>.</p></caption><table rules="all" border="0"><tbody><tr><td rowspan="1" colspan="2">Part</td><td rowspan="1" colspan="2">Apterous vivipara (n = 5)</td></tr><tr><td rowspan="1" colspan="1"/><td rowspan="1" colspan="1"/><td rowspan="1" colspan="1">Average</td><td rowspan="1" colspan="1">(Min-Max)</td></tr><tr><td rowspan="17" colspan="1">Length (mm)</td><td rowspan="1" colspan="1">Body (from the most forward point of the frons to end of Cauda)</td><td rowspan="1" colspan="1">1.36</td><td rowspan="1" colspan="1">(1.35-1.38)</td></tr><tr><td rowspan="1" colspan="1">Whole Ant.</td><td rowspan="1" colspan="1">0.71</td><td rowspan="1" colspan="1">(0.69-0.72)</td></tr><tr><td rowspan="1" colspan="1">Ant. I</td><td rowspan="1" colspan="1">0.05</td><td rowspan="1" colspan="1">(0.05-0.05)</td></tr><tr><td rowspan="1" colspan="1">Ant. II</td><td rowspan="1" colspan="1">0.04</td><td rowspan="1" colspan="1">(0.04-0.04)</td></tr><tr><td rowspan="1" colspan="1">Ant. III</td><td rowspan="1" colspan="1">0.14</td><td rowspan="1" colspan="1">(0.13-0.14)</td></tr><tr><td rowspan="1" colspan="1">Ant. IV</td><td rowspan="1" colspan="1">0.10</td><td rowspan="1" colspan="1">(0.09-0.10)</td></tr><tr><td rowspan="1" colspan="1">Ant. V</td><td rowspan="1" colspan="1">0.10</td><td rowspan="1" colspan="1">(0.10-0.11)</td></tr><tr><td rowspan="1" colspan="1">Ant. VIb</td><td rowspan="1" colspan="1">0.08</td><td rowspan="1" colspan="1">(0.08-0.08)</td></tr><tr><td rowspan="1" colspan="1">PT</td><td rowspan="1" colspan="1">0.17</td><td rowspan="1" colspan="1">(0.16-0.17)</td></tr><tr><td rowspan="1" colspan="1">URS</td><td rowspan="1" colspan="1">0.09</td><td rowspan="1" colspan="1">(0.09-0.10)</td></tr><tr><td rowspan="1" colspan="1">Hind femur</td><td rowspan="1" colspan="1">0.29</td><td rowspan="1" colspan="1">(0.29-0.30)</td></tr><tr><td rowspan="1" colspan="1">Hind tibia</td><td rowspan="1" colspan="1">0.45</td><td rowspan="1" colspan="1">(0.45-0.47)</td></tr><tr><td rowspan="1" colspan="1">2HT</td><td rowspan="1" colspan="1">0.09</td><td rowspan="1" colspan="1">(0.08-0.09)</td></tr><tr><td rowspan="1" colspan="1">SIPH</td><td rowspan="1" colspan="1">0.02</td><td rowspan="1" colspan="1">(0.02-0.03)</td></tr><tr><td rowspan="1" colspan="1">Knob of Cauda</td><td rowspan="1" colspan="1">0.05</td><td rowspan="1" colspan="1">(0.05-0.05)</td></tr><tr><td rowspan="1" colspan="1">Width of the knob of Cauda</td><td rowspan="1" colspan="1">0.05</td><td rowspan="1" colspan="1">(0.05-0.05)</td></tr><tr><td rowspan="1" colspan="1">Longest seta on Ant. III</td><td rowspan="1" colspan="1">0.02</td><td rowspan="1" colspan="1">(0.01-0.02)</td></tr><tr><td rowspan="1" colspan="1"/><td rowspan="1" colspan="1">Longest seta on AbdT. III</td><td rowspan="1" colspan="1">0.14</td><td rowspan="1" colspan="1">(0.14-0.15)</td></tr><tr><td rowspan="10" colspan="1">No. of setae on</td><td rowspan="1" colspan="1">Mandibular lamina</td><td rowspan="1" colspan="1">6</td><td rowspan="1" colspan="1">(6-7)</td></tr><tr><td rowspan="1" colspan="1">Ant. I</td><td rowspan="1" colspan="1">3</td><td rowspan="1" colspan="1">(3-4)</td></tr><tr><td rowspan="1" colspan="1">Ant. II</td><td rowspan="1" colspan="1">3</td><td rowspan="1" colspan="1">(3-3)</td></tr><tr><td rowspan="1" colspan="1">Ant. III</td><td rowspan="1" colspan="1">2</td><td rowspan="1" colspan="1">(2-3)</td></tr><tr><td rowspan="1" colspan="1">URS (subsidiary)</td><td rowspan="1" colspan="1">6</td><td rowspan="1" colspan="1">(6-7)</td></tr><tr><td rowspan="1" colspan="1">Tergite VI between SIPH</td><td rowspan="1" colspan="1">10</td><td rowspan="1" colspan="1">(9-11)</td></tr><tr><td rowspan="1" colspan="1">Tergite VIII</td><td rowspan="1" colspan="1">11</td><td rowspan="1" colspan="1">(10-11)</td></tr><tr><td rowspan="1" colspan="1">Median of GP</td><td rowspan="1" colspan="1">4</td><td rowspan="1" colspan="1">(3-6)</td></tr><tr><td rowspan="1" colspan="1">Posterior margin of GP</td><td rowspan="1" colspan="1">13</td><td rowspan="1" colspan="1">(12-15)</td></tr><tr><td rowspan="1" colspan="1">Knob of Cauda</td><td rowspan="1" colspan="1">7</td><td rowspan="1" colspan="1">(6-8)</td></tr><tr><td rowspan="3" colspan="1">No. of secondary rhinaria on</td><td rowspan="1" colspan="1">Ant. III</td><td rowspan="1" colspan="1">0</td><td rowspan="1" colspan="1"/></tr><tr><td rowspan="1" colspan="1">Ant. IV</td><td rowspan="1" colspan="1">0</td><td rowspan="1" colspan="1"/></tr><tr><td rowspan="1" colspan="1">Ant. V</td><td rowspan="1" colspan="1">0</td><td rowspan="1" colspan="1"/></tr><tr><td rowspan="12" colspan="1">Ratio (times)</td><td rowspan="1" colspan="1">Whole antennae / Body</td><td rowspan="1" colspan="1">0.52</td><td rowspan="1" colspan="1">(0.51-0.53)</td></tr><tr><td rowspan="1" colspan="1">PT / Ant. VIb</td><td rowspan="1" colspan="1">1.97</td><td rowspan="1" colspan="1">(1.94-1.97)</td></tr><tr><td rowspan="1" colspan="1">PT / Ant. III</td><td rowspan="1" colspan="1">1.21</td><td rowspan="1" colspan="1">(1.21-1.21)</td></tr><tr><td rowspan="1" colspan="1">URS / 2HT</td><td rowspan="1" colspan="1">1.10</td><td rowspan="1" colspan="1">(1.10-1.11)</td></tr><tr><td rowspan="1" colspan="1">URS / Ant.VIb</td><td rowspan="1" colspan="1">1.14</td><td rowspan="1" colspan="1">(1.14-1.15)</td></tr><tr><td rowspan="1" colspan="1">SIPH / Body</td><td rowspan="1" colspan="1">0.02</td><td rowspan="1" colspan="1">(0.02-0.02)</td></tr><tr><td rowspan="1" colspan="1">SIPH / Ant. III</td><td rowspan="1" colspan="1">0.21</td><td rowspan="1" colspan="1">(0.20-0.21)</td></tr><tr><td rowspan="1" colspan="1">SIPH / Hind femur</td><td rowspan="1" colspan="1">0.10</td><td rowspan="1" colspan="1">(0.10-0.10)</td></tr><tr><td rowspan="1" colspan="1">SIPH / Cauda</td><td rowspan="1" colspan="1">0.49</td><td rowspan="1" colspan="1">(0.47-0.51)</td></tr><tr><td rowspan="1" colspan="1">Knob of Cauda / Width of the knob of Cauda</td><td rowspan="1" colspan="1">1.00</td><td rowspan="1" colspan="1">(1.00-1.02)</td></tr><tr><td rowspan="1" colspan="1">Seta on Ant. III / Ant. IIIBD</td><td rowspan="1" colspan="1">1.00</td><td rowspan="1" colspan="1">(0.90-1.00)</td></tr><tr><td rowspan="1" colspan="1">Seta on AbdT. III / Ant. IIIBD</td><td rowspan="1" colspan="1">7.35</td><td rowspan="1" colspan="1">(7.14-7.37)</td></tr></tbody></table></table-wrap></tp:treatment-sec><ref-list><ref id="B12493655"><element-citation xmlns:xlink="http://www.w3.org/1999/xlink" publication-type="website" xlink:type="simple"><person-group person-group-type="author"><name name-style="western"><surname>Blackman</surname><given-names>R. L.</given-names></name><name name-style="western"><surname>Eastop</surname><given-names>V. F.</given-names></name></person-group><article-title>Aphids on the world's plants: an online identification and information guide.</article-title><uri xlink:type="simple">http://www.aphidinwordsplants.info/</uri><date-in-citation content-type="access-date">2024-08-30T00:11:23+00:00</date-in-citation></element-citation></ref></ref-list></tp:taxon-treatment>
