# Supplementary material for: Unveiling hidden diversity: new records of Chaitophorus (Hemiptera, Aphididae) in Korea from historical specimens
Source: Biodivers Data J. 2025 May 7;13:e150852. doi: 10.3897/BDJ.13.e150852 (PMC12079112; doi:10.3897/BDJ.13.e150852)
Supplement: XML Treatment for Chaitophorus leucomelas [file BDJ.13.e150852-treatment2.xml]

<!DOCTYPE tp:taxon-treatment
  PUBLIC "-//TaxonX//DTD Taxonomic Treatment Publishing DTD v0 20100105//EN" "tax-treatment-NSO.dtd">
<tp:taxon-treatment xmlns:tp="http://www.plazi.org/taxpub"><tp:treatment-meta><mixed-citation publication-type="journal"><person-group><name><surname>Choi</surname><given-names>Hwalran</given-names></name><name><surname>Kim</surname><given-names>Yeyeun</given-names></name><name><surname>Lee</surname><given-names>Seunghwan</given-names></name></person-group><article-title>Unveiling hidden diversity: new records of <italic><tp:taxon-name><tp:taxon-name-part taxon-name-part-type="genus" reg="Chaitophorus">Chaitophorus</tp:taxon-name-part></tp:taxon-name></italic> (<tp:taxon-name><tp:taxon-name-part taxon-name-part-type="order">Hemiptera</tp:taxon-name-part></tp:taxon-name>, <tp:taxon-name><tp:taxon-name-part taxon-name-part-type="family">Aphididae</tp:taxon-name-part></tp:taxon-name>) in Korea from historical specimens</article-title><source>Biodivers Data J</source><day>07</day><month>05</month><year>2025</year><volume>13</volume><pub-id pub-id-type="doi">10.3897/BDJ.13.e150852</pub-id></mixed-citation></tp:treatment-meta><tp:nomenclature><tp:taxon-name>
            <object-id xmlns:xlink="http://www.w3.org/1999/xlink" content-type="arpha" xlink:type="simple">81819250-9F6F-534D-9A7D-4296375FAE83</object-id>
            <tp:taxon-name-part taxon-name-part-type="genus">Chaitophorus</tp:taxon-name-part>
            <tp:taxon-name-part taxon-name-part-type="species">leucomelas</tp:taxon-name-part>
          </tp:taxon-name><tp:taxon-authority>Koch, 1854</tp:taxon-authority></tp:nomenclature><tp:treatment-sec sec-type="materials"><title>Materials</title><list list-type="alpha-lower" list-content="occurrences"><list-item><p><bold>Type status:</bold> <named-content xmlns:xlink="http://www.w3.org/1999/xlink" content-type="dwc:typeStatus" xlink:type="simple">Other material</named-content>. <bold>Occurrence:</bold> catalogNumber: <named-content xmlns:xlink="http://www.w3.org/1999/xlink" content-type="dwc:catalogNumber" xlink:type="simple">87HA1644</named-content>; recordedBy: <named-content xmlns:xlink="http://www.w3.org/1999/xlink" content-type="dwc:recordedBy" xlink:type="simple">J. Havelka</named-content>; individualCount: <named-content xmlns:xlink="http://www.w3.org/1999/xlink" content-type="dwc:individualCount" xlink:type="simple">24</named-content>; sex: <named-content xmlns:xlink="http://www.w3.org/1999/xlink" content-type="dwc:sex" xlink:type="simple">females</named-content>; lifeStage: <named-content xmlns:xlink="http://www.w3.org/1999/xlink" content-type="dwc:lifeStage" xlink:type="simple">adult</named-content>; occurrenceStatus: <named-content xmlns:xlink="http://www.w3.org/1999/xlink" content-type="dwc:occurrenceStatus" xlink:type="simple">present</named-content>; disposition: <named-content xmlns:xlink="http://www.w3.org/1999/xlink" content-type="dwc:disposition" xlink:type="simple">in collection</named-content>; associatedOccurrences: <named-content xmlns:xlink="http://www.w3.org/1999/xlink" content-type="dwc:associatedOccurrences" xlink:type="simple">host: <italic><tp:taxon-name><tp:taxon-name-part taxon-name-part-type="genus" reg="Populus">Populus</tp:taxon-name-part><tp:taxon-name-part taxon-name-part-type="species" reg="alba">alba</tp:taxon-name-part></tp:taxon-name></italic></named-content>; occurrenceID: <named-content xmlns:xlink="http://www.w3.org/1999/xlink" content-type="dwc:occurrenceID" xlink:type="simple">71388D05-EB1D-5BF5-A4D7-514768BE84CB</named-content>; <bold>Taxon:</bold> taxonID: <named-content xmlns:xlink="http://www.w3.org/1999/xlink" content-type="dwc:taxonID" xlink:type="simple">2074434</named-content>; namePublishedInID: <named-content xmlns:xlink="http://www.w3.org/1999/xlink" content-type="dwc:namePublishedInID" xlink:type="simple">https://doi.org/10.5281/zenodo.14387414</named-content>; scientificName: <named-content xmlns:xlink="http://www.w3.org/1999/xlink" content-type="dwc:scientificName" xlink:type="simple"><italic><tp:taxon-name><tp:taxon-name-part taxon-name-part-type="genus" reg="Chaitophorus">Chaitophorus</tp:taxon-name-part><tp:taxon-name-part taxon-name-part-type="species" reg="leucomelas">leucomelas</tp:taxon-name-part></tp:taxon-name></italic> Koch, 1854</named-content>; namePublishedIn: <named-content xmlns:xlink="http://www.w3.org/1999/xlink" content-type="dwc:namePublishedIn" xlink:type="simple">Koch, C.L. (1854) In <italic>Die Pflanzenläuse Aphiden getreu nach dem Leben abgebildet und beschrieben</italic>. J.L. Lotzbeck, Nürnberg. Vol. 1, 1–36 pp.</named-content>; higherClassification: <named-content xmlns:xlink="http://www.w3.org/1999/xlink" content-type="dwc:higherClassification" xlink:type="simple"><tp:taxon-name><tp:taxon-name-part taxon-name-part-type="kingdom">Animalia</tp:taxon-name-part></tp:taxon-name></named-content>; kingdom: <named-content xmlns:xlink="http://www.w3.org/1999/xlink" content-type="dwc:kingdom" xlink:type="simple"><tp:taxon-name><tp:taxon-name-part taxon-name-part-type="kingdom">Animalia</tp:taxon-name-part></tp:taxon-name></named-content>; phylum: <named-content xmlns:xlink="http://www.w3.org/1999/xlink" content-type="dwc:phylum" xlink:type="simple"><tp:taxon-name><tp:taxon-name-part taxon-name-part-type="phylum">Arthropod</tp:taxon-name-part></tp:taxon-name></named-content>; class: <named-content xmlns:xlink="http://www.w3.org/1999/xlink" content-type="dwc:class" xlink:type="simple"><tp:taxon-name><tp:taxon-name-part taxon-name-part-type="class">Insects</tp:taxon-name-part></tp:taxon-name></named-content>; order: <named-content xmlns:xlink="http://www.w3.org/1999/xlink" content-type="dwc:order" xlink:type="simple"><tp:taxon-name><tp:taxon-name-part taxon-name-part-type="order">Hemiptera</tp:taxon-name-part></tp:taxon-name></named-content>; family: <named-content xmlns:xlink="http://www.w3.org/1999/xlink" content-type="dwc:family" xlink:type="simple"><tp:taxon-name><tp:taxon-name-part taxon-name-part-type="family">Aphididae</tp:taxon-name-part></tp:taxon-name></named-content>; genus: <named-content xmlns:xlink="http://www.w3.org/1999/xlink" content-type="dwc:genus" xlink:type="simple"><tp:taxon-name><tp:taxon-name-part taxon-name-part-type="genus">Chaitophorus</tp:taxon-name-part></tp:taxon-name></named-content>; specificEpithet: <named-content xmlns:xlink="http://www.w3.org/1999/xlink" content-type="dwc:specificEpithet" xlink:type="simple"><italic><tp:taxon-name><tp:taxon-name-part taxon-name-part-type="genus" reg="Chaitophorus"/><tp:taxon-name-part taxon-name-part-type="species" reg="leucomelas">leucomelas</tp:taxon-name-part></tp:taxon-name></italic></named-content>; taxonRank: <named-content xmlns:xlink="http://www.w3.org/1999/xlink" content-type="dwc:taxonRank" xlink:type="simple">species</named-content>; scientificNameAuthorship: <named-content xmlns:xlink="http://www.w3.org/1999/xlink" content-type="dwc:scientificNameAuthorship" xlink:type="simple">Koch, 1854</named-content>; nomenclaturalCode: <named-content xmlns:xlink="http://www.w3.org/1999/xlink" content-type="dwc:nomenclaturalCode" xlink:type="simple">ICZN</named-content>; taxonomicStatus: <named-content xmlns:xlink="http://www.w3.org/1999/xlink" content-type="dwc:taxonomicStatus" xlink:type="simple">accepted</named-content>; <bold>Location:</bold> continent: <named-content xmlns:xlink="http://www.w3.org/1999/xlink" content-type="dwc:continent" xlink:type="simple">Asia</named-content>; country: <named-content xmlns:xlink="http://www.w3.org/1999/xlink" content-type="dwc:country" xlink:type="simple">North Korea</named-content>; countryCode: <named-content xmlns:xlink="http://www.w3.org/1999/xlink" content-type="dwc:countryCode" xlink:type="simple">KP</named-content>; stateProvince: <named-content xmlns:xlink="http://www.w3.org/1999/xlink" content-type="dwc:stateProvince" xlink:type="simple">South Hwanghae</named-content>; municipality: <named-content xmlns:xlink="http://www.w3.org/1999/xlink" content-type="dwc:municipality" xlink:type="simple">Kaesong</named-content>; locality: <named-content xmlns:xlink="http://www.w3.org/1999/xlink" content-type="dwc:locality" xlink:type="simple">Gongmin Wang Tomb</named-content>; decimalLatitude: <named-content xmlns:xlink="http://www.w3.org/1999/xlink" content-type="dwc:decimalLatitude" xlink:type="simple">37.982</named-content>; decimalLongitude: <named-content xmlns:xlink="http://www.w3.org/1999/xlink" content-type="dwc:decimalLongitude" xlink:type="simple">126.473</named-content>; geodeticDatum: <named-content xmlns:xlink="http://www.w3.org/1999/xlink" content-type="dwc:geodeticDatum" xlink:type="simple">WGS84</named-content>; coordinateUncertaintyInMeters: <named-content xmlns:xlink="http://www.w3.org/1999/xlink" content-type="dwc:coordinateUncertaintyInMeters" xlink:type="simple">100</named-content>; <bold>Identification:</bold> identifiedBy: <named-content xmlns:xlink="http://www.w3.org/1999/xlink" content-type="dwc:identifiedBy" xlink:type="simple">Yeyeun Kim</named-content>; dateIdentified: <named-content xmlns:xlink="http://www.w3.org/1999/xlink" content-type="dwc:dateIdentified" xlink:type="simple">2025-03-28</named-content>; <bold>Event:</bold> samplingProtocol: <named-content xmlns:xlink="http://www.w3.org/1999/xlink" content-type="dwc:samplingProtocol" xlink:type="simple">hand collected</named-content>; eventDate: <named-content xmlns:xlink="http://www.w3.org/1999/xlink" content-type="dwc:eventDate" xlink:type="simple">1987-06-01</named-content>; year: <named-content xmlns:xlink="http://www.w3.org/1999/xlink" content-type="dwc:year" xlink:type="simple">1987</named-content>; month: <named-content xmlns:xlink="http://www.w3.org/1999/xlink" content-type="dwc:month" xlink:type="simple">06</named-content>; day: <named-content xmlns:xlink="http://www.w3.org/1999/xlink" content-type="dwc:day" xlink:type="simple">01</named-content>; <bold>Record Level:</bold> type: <named-content xmlns:xlink="http://www.w3.org/1999/xlink" content-type="dwc:type" xlink:type="simple">specimen</named-content>; modified: <named-content xmlns:xlink="http://www.w3.org/1999/xlink" content-type="dwc:modified" xlink:type="simple">2025-03-28</named-content>; language: <named-content xmlns:xlink="http://www.w3.org/1999/xlink" content-type="dwc:language" xlink:type="simple">en</named-content>; rights: <named-content xmlns:xlink="http://www.w3.org/1999/xlink" content-type="dwc:rights" xlink:type="simple">Seoul National University</named-content>; rightsHolder: <named-content xmlns:xlink="http://www.w3.org/1999/xlink" content-type="dwc:rightsHolder" xlink:type="simple">Seoul National University</named-content>; accessRights: <named-content xmlns:xlink="http://www.w3.org/1999/xlink" content-type="dwc:accessRights" xlink:type="simple">not for profit use only</named-content>; institutionID: <named-content xmlns:xlink="http://www.w3.org/1999/xlink" content-type="dwc:institutionID" xlink:type="simple">NPRI</named-content>; collectionID: <named-content xmlns:xlink="http://www.w3.org/1999/xlink" content-type="dwc:collectionID" xlink:type="simple">SNU</named-content></p></list-item><list-item><p><bold>Type status:</bold> <named-content xmlns:xlink="http://www.w3.org/1999/xlink" content-type="dwc:typeStatus" xlink:type="simple">Other material</named-content>. <bold>Occurrence:</bold> catalogNumber: <named-content xmlns:xlink="http://www.w3.org/1999/xlink" content-type="dwc:catalogNumber" xlink:type="simple">#5783</named-content>; recordedBy: <named-content xmlns:xlink="http://www.w3.org/1999/xlink" content-type="dwc:recordedBy" xlink:type="simple">J. Havelka</named-content>; individualCount: <named-content xmlns:xlink="http://www.w3.org/1999/xlink" content-type="dwc:individualCount" xlink:type="simple">4</named-content>; sex: <named-content xmlns:xlink="http://www.w3.org/1999/xlink" content-type="dwc:sex" xlink:type="simple">females</named-content>; lifeStage: <named-content xmlns:xlink="http://www.w3.org/1999/xlink" content-type="dwc:lifeStage" xlink:type="simple">adult</named-content>; occurrenceStatus: <named-content xmlns:xlink="http://www.w3.org/1999/xlink" content-type="dwc:occurrenceStatus" xlink:type="simple">present</named-content>; disposition: <named-content xmlns:xlink="http://www.w3.org/1999/xlink" content-type="dwc:disposition" xlink:type="simple">in collection</named-content>; associatedOccurrences: <named-content xmlns:xlink="http://www.w3.org/1999/xlink" content-type="dwc:associatedOccurrences" xlink:type="simple">host: <italic><tp:taxon-name><tp:taxon-name-part taxon-name-part-type="genus" reg="Populus">Populus</tp:taxon-name-part></tp:taxon-name></italic> sp.</named-content>; occurrenceID: <named-content xmlns:xlink="http://www.w3.org/1999/xlink" content-type="dwc:occurrenceID" xlink:type="simple">D29D7CDD-DF15-5196-87CE-EEE7A14FDD6F</named-content>; <bold>Taxon:</bold> taxonID: <named-content xmlns:xlink="http://www.w3.org/1999/xlink" content-type="dwc:taxonID" xlink:type="simple">2074434</named-content>; namePublishedInID: <named-content xmlns:xlink="http://www.w3.org/1999/xlink" content-type="dwc:namePublishedInID" xlink:type="simple">https://doi.org/10.5281/zenodo.14387414</named-content>; scientificName: <named-content xmlns:xlink="http://www.w3.org/1999/xlink" content-type="dwc:scientificName" xlink:type="simple"><italic><tp:taxon-name><tp:taxon-name-part taxon-name-part-type="genus" reg="Chaitophorus">Chaitophorus</tp:taxon-name-part><tp:taxon-name-part taxon-name-part-type="species" reg="leucomelas">leucomelas</tp:taxon-name-part></tp:taxon-name></italic> Koch, 1854</named-content>; namePublishedIn: <named-content xmlns:xlink="http://www.w3.org/1999/xlink" content-type="dwc:namePublishedIn" xlink:type="simple">Koch, C.L. (1854) In <italic>Die Pflanzenläuse Aphiden getreu nach dem Leben abgebildet und beschrieben</italic>. J.L. Lotzbeck, Nürnberg. Vol. 1, 1–36 pp.</named-content>; higherClassification: <named-content xmlns:xlink="http://www.w3.org/1999/xlink" content-type="dwc:higherClassification" xlink:type="simple"><tp:taxon-name><tp:taxon-name-part taxon-name-part-type="kingdom">Animalia</tp:taxon-name-part></tp:taxon-name></named-content>; kingdom: <named-content xmlns:xlink="http://www.w3.org/1999/xlink" content-type="dwc:kingdom" xlink:type="simple"><tp:taxon-name><tp:taxon-name-part taxon-name-part-type="kingdom">Animalia</tp:taxon-name-part></tp:taxon-name></named-content>; phylum: <named-content xmlns:xlink="http://www.w3.org/1999/xlink" content-type="dwc:phylum" xlink:type="simple"><tp:taxon-name><tp:taxon-name-part taxon-name-part-type="phylum">Arthropod</tp:taxon-name-part></tp:taxon-name></named-content>; class: <named-content xmlns:xlink="http://www.w3.org/1999/xlink" content-type="dwc:class" xlink:type="simple"><tp:taxon-name><tp:taxon-name-part taxon-name-part-type="class">Insects</tp:taxon-name-part></tp:taxon-name></named-content>; order: <named-content xmlns:xlink="http://www.w3.org/1999/xlink" content-type="dwc:order" xlink:type="simple"><tp:taxon-name><tp:taxon-name-part taxon-name-part-type="order">Hemiptera</tp:taxon-name-part></tp:taxon-name></named-content>; family: <named-content xmlns:xlink="http://www.w3.org/1999/xlink" content-type="dwc:family" xlink:type="simple"><tp:taxon-name><tp:taxon-name-part taxon-name-part-type="family">Aphididae</tp:taxon-name-part></tp:taxon-name></named-content>; genus: <named-content xmlns:xlink="http://www.w3.org/1999/xlink" content-type="dwc:genus" xlink:type="simple"><tp:taxon-name><tp:taxon-name-part taxon-name-part-type="genus">Chaitophorus </tp:taxon-name-part></tp:taxon-name></named-content>; specificEpithet: <named-content xmlns:xlink="http://www.w3.org/1999/xlink" content-type="dwc:specificEpithet" xlink:type="simple"><italic><tp:taxon-name><tp:taxon-name-part taxon-name-part-type="genus" reg="Chaitophorus"/><tp:taxon-name-part taxon-name-part-type="species" reg="leucomelas">leucomelas</tp:taxon-name-part></tp:taxon-name></italic></named-content>; taxonRank: <named-content xmlns:xlink="http://www.w3.org/1999/xlink" content-type="dwc:taxonRank" xlink:type="simple">species</named-content>; scientificNameAuthorship: <named-content xmlns:xlink="http://www.w3.org/1999/xlink" content-type="dwc:scientificNameAuthorship" xlink:type="simple">Koch, 1854</named-content>; nomenclaturalCode: <named-content xmlns:xlink="http://www.w3.org/1999/xlink" content-type="dwc:nomenclaturalCode" xlink:type="simple">ICZN</named-content>; taxonomicStatus: <named-content xmlns:xlink="http://www.w3.org/1999/xlink" content-type="dwc:taxonomicStatus" xlink:type="simple">accepted</named-content>; <bold>Location:</bold> continent: <named-content xmlns:xlink="http://www.w3.org/1999/xlink" content-type="dwc:continent" xlink:type="simple">Asia</named-content>; country: <named-content xmlns:xlink="http://www.w3.org/1999/xlink" content-type="dwc:country" xlink:type="simple">South Korea</named-content>; countryCode: <named-content xmlns:xlink="http://www.w3.org/1999/xlink" content-type="dwc:countryCode" xlink:type="simple">KR</named-content>; stateProvince: <named-content xmlns:xlink="http://www.w3.org/1999/xlink" content-type="dwc:stateProvince" xlink:type="simple">North Jeolla Province</named-content>; municipality: <named-content xmlns:xlink="http://www.w3.org/1999/xlink" content-type="dwc:municipality" xlink:type="simple">Muju</named-content>; decimalLatitude: <named-content xmlns:xlink="http://www.w3.org/1999/xlink" content-type="dwc:decimalLatitude" xlink:type="simple">36.019</named-content>; decimalLongitude: <named-content xmlns:xlink="http://www.w3.org/1999/xlink" content-type="dwc:decimalLongitude" xlink:type="simple">127.658</named-content>; geodeticDatum: <named-content xmlns:xlink="http://www.w3.org/1999/xlink" content-type="dwc:geodeticDatum" xlink:type="simple">WGS84</named-content>; coordinateUncertaintyInMeters: <named-content xmlns:xlink="http://www.w3.org/1999/xlink" content-type="dwc:coordinateUncertaintyInMeters" xlink:type="simple">100</named-content>; <bold>Identification:</bold> identifiedBy: <named-content xmlns:xlink="http://www.w3.org/1999/xlink" content-type="dwc:identifiedBy" xlink:type="simple">Yeyeun Kim</named-content>; dateIdentified: <named-content xmlns:xlink="http://www.w3.org/1999/xlink" content-type="dwc:dateIdentified" xlink:type="simple">1989-07-10</named-content>; <bold>Event:</bold> samplingProtocol: <named-content xmlns:xlink="http://www.w3.org/1999/xlink" content-type="dwc:samplingProtocol" xlink:type="simple">direct collection</named-content>; eventDate: <named-content xmlns:xlink="http://www.w3.org/1999/xlink" content-type="dwc:eventDate" xlink:type="simple">1969-10-29</named-content>; year: <named-content xmlns:xlink="http://www.w3.org/1999/xlink" content-type="dwc:year" xlink:type="simple">1969</named-content>; month: <named-content xmlns:xlink="http://www.w3.org/1999/xlink" content-type="dwc:month" xlink:type="simple">10</named-content>; day: <named-content xmlns:xlink="http://www.w3.org/1999/xlink" content-type="dwc:day" xlink:type="simple">29</named-content>; <bold>Record Level:</bold> type: <named-content xmlns:xlink="http://www.w3.org/1999/xlink" content-type="dwc:type" xlink:type="simple">specimen</named-content>; modified: <named-content xmlns:xlink="http://www.w3.org/1999/xlink" content-type="dwc:modified" xlink:type="simple">1969-10-29</named-content>; language: <named-content xmlns:xlink="http://www.w3.org/1999/xlink" content-type="dwc:language" xlink:type="simple">en</named-content>; rights: <named-content xmlns:xlink="http://www.w3.org/1999/xlink" content-type="dwc:rights" xlink:type="simple">Seoul National University</named-content>; rightsHolder: <named-content xmlns:xlink="http://www.w3.org/1999/xlink" content-type="dwc:rightsHolder" xlink:type="simple">Seoul National University</named-content>; accessRights: <named-content xmlns:xlink="http://www.w3.org/1999/xlink" content-type="dwc:accessRights" xlink:type="simple">not for profit use only</named-content>; institutionID: <named-content xmlns:xlink="http://www.w3.org/1999/xlink" content-type="dwc:institutionID" xlink:type="simple">NPRI</named-content>; collectionID: <named-content xmlns:xlink="http://www.w3.org/1999/xlink" content-type="dwc:collectionID" xlink:type="simple">#5783</named-content>; basisOfRecord: <named-content xmlns:xlink="http://www.w3.org/1999/xlink" content-type="dwc:basisOfRecord" xlink:type="simple">PreservedSpecimen</named-content></p></list-item></list></tp:treatment-sec><tp:treatment-sec sec-type="Description"><title>Description</title><p><bold>Apterous viviparous female</bold> (Fig. <xref ref-type="fig" rid="F12493993">2</xref>, Table <xref ref-type="table" rid="T12494043">2</xref>). <bold>Colour</bold> (macerated specimens). Body pale, leg, cauda and antenna faintly grey. Head, mandibular lamina, whole Ant. except Ant. III through apical half of Ant. V and SIPH more deeply pigmented. URS dark in peak. <bold>Morphology.</bold> Body ovoid, about 1.98 mm long. <bold>Head</bold>: flat with stout seta on frons; mandibular lamina with eight or more setae. Antennal length almost 0.6 times as long as body length; PT almost 3 times longer than Ant. VIb. URS short with eight or more setae. <bold>Thorax</bold>: pronotum smooth. Hind femur and tibia length about 0.51 mm and 0.69 mm, respectively; hind tibia entirely with long and fine setae. <bold>Abdomen</bold>: abdominal segments fused from II to VII; dorsal cuticles with nodules and faintly pigmented, with fine, long and pointed setae. SIPH 0.02 times the body length. Cauda knobbed with eight setae.</p><sec sec-type="Host plants"><title>Host plants</title><p><italic><tp:taxon-name><tp:taxon-name-part taxon-name-part-type="genus" reg="Populus">Populus</tp:taxon-name-part><tp:taxon-name-part taxon-name-part-type="species" reg="alba">alba</tp:taxon-name-part></tp:taxon-name></italic>, <italic><tp:taxon-name><tp:taxon-name-part taxon-name-part-type="genus" reg="Populus">P.</tp:taxon-name-part><tp:taxon-name-part taxon-name-part-type="species" reg="deltoides">deltoides</tp:taxon-name-part></tp:taxon-name></italic>, <italic><tp:taxon-name><tp:taxon-name-part taxon-name-part-type="genus" reg="Populus">P.</tp:taxon-name-part><tp:taxon-name-part taxon-name-part-type="species" reg="nigra">nigra</tp:taxon-name-part></tp:taxon-name></italic>, <italic><tp:taxon-name><tp:taxon-name-part taxon-name-part-type="genus" reg="Populus">P.</tp:taxon-name-part><tp:taxon-name-part taxon-name-part-type="species" reg="simonii">simonii</tp:taxon-name-part></tp:taxon-name></italic>, <italic><tp:taxon-name><tp:taxon-name-part taxon-name-part-type="genus" reg="Populus">Populus</tp:taxon-name-part></tp:taxon-name></italic> spp. (<xref ref-type="bibr" rid="B12493655">Blackman and Eastop 2024</xref>).</p></sec></tp:treatment-sec><tp:treatment-sec sec-type="Diagnosis"><title>Diagnosis</title><p>This species typically has pigmentation on the dorsum, frons and SIPH, but the pigmentation on the dorsum varies depending on the specimen, whereas the pigmentation on the frons and SIPH is always present. Korean <italic><tp:taxon-name><tp:taxon-name-part taxon-name-part-type="genus" reg="Chaitophorus">Chaitophorus</tp:taxon-name-part><tp:taxon-name-part taxon-name-part-type="species" reg="leucomelas">leucomelas</tp:taxon-name-part></tp:taxon-name></italic> has faintly pigmented dorsum, but the frons and SIPH distinctly have pigmentation. Additionally, the pigmentation of antennae and their ratio and dorsal cuticles with nodules follow the referred description (<xref ref-type="bibr" rid="B12493824">Pintera 1987</xref>).</p></tp:treatment-sec><tp:treatment-sec sec-type="Distribution"><title>Distribution</title><p>Korea (new record), China, Kazakhstan, Mongolia, Siberia, Europe, Canada, USA, Chile, Africa (<xref ref-type="bibr" rid="B12493655">Blackman and Eastop 2024</xref>).</p></tp:treatment-sec><tp:treatment-sec><!--Section generated to contain objects referenced in tp:taxon-treatment.--><fig id="F12493993" position="float" orientation="portrait"><object-id xmlns:xlink="http://www.w3.org/1999/xlink" content-type="arpha" xlink:type="simple">B562998D-0750-51AC-83AA-9BDA5D490362</object-id><object-id xmlns:xlink="http://www.w3.org/1999/xlink" content-type="doi" xlink:type="simple">10.3897/BDJ.13.e150852.figure2</object-id><label>Figure 2.</label><caption><p>Apterous viviparous female of <italic><tp:taxon-name><tp:taxon-name-part taxon-name-part-type="genus" reg="Chaitophorus">Chaitophorus</tp:taxon-name-part><tp:taxon-name-part taxon-name-part-type="species" reg="leucomelas">leucomelas</tp:taxon-name-part></tp:taxon-name></italic> Koch, 1854. <bold>A</bold> whole body; <bold>B</bold> hind tibia and tarsus; <bold>C</bold> antenna; <bold>D</bold> head; <bold>E</bold> cauda; <bold>F</bold> siphunculus; <bold>G</bold> ultimate rostral segments. Scale bar: A, 0.5 mm; B,C, 0.1 mm; D, 0.1 mm; E,F,G, 0.05 mm.</p></caption><graphic xmlns:xlink="http://www.w3.org/1999/xlink" xlink:href="bdj-13-e150852-g002.jpg" position="float" id="oo_1313602.jpg" orientation="portrait" xlink:type="simple"><uri content-type="original_file" xlink:type="simple">https://binary.pensoft.net/fig/1313602</uri></graphic></fig><table-wrap id="T12494043" position="float" orientation="portrait"><label>Table 2.</label><caption><p>Biometric data of <italic><tp:taxon-name><tp:taxon-name-part taxon-name-part-type="genus" reg="Chaitophorus">Chaitophorus</tp:taxon-name-part><tp:taxon-name-part taxon-name-part-type="species" reg="leucomelas">leucomelas</tp:taxon-name-part></tp:taxon-name></italic>.</p></caption><table rules="all" border="0"><tbody><tr><td rowspan="1" colspan="2">Part</td><td rowspan="1" colspan="2">Apterous vivipara (n = 17)</td></tr><tr><td rowspan="1" colspan="2"/><td rowspan="1" colspan="2">Average (Min-Max)</td></tr><tr><td rowspan="18" colspan="1">Length (mm)</td><td rowspan="1" colspan="1">Body (from the most forward point of the frons to end of Cauda)</td><td rowspan="1" colspan="1">1.98</td><td rowspan="1" colspan="1">(1.96-2.39)</td></tr><tr><td rowspan="1" colspan="1">Whole Ant.</td><td rowspan="1" colspan="1">1.17</td><td rowspan="1" colspan="1">(1.14-1.41)</td></tr><tr><td rowspan="1" colspan="1">Ant. I</td><td rowspan="1" colspan="1">0.07</td><td rowspan="1" colspan="1">(0.07-0.08)</td></tr><tr><td rowspan="1" colspan="1">Ant. II</td><td rowspan="1" colspan="1">0.05</td><td rowspan="1" colspan="1">(0.05-0.06)</td></tr><tr><td rowspan="1" colspan="1">Ant. III</td><td rowspan="1" colspan="1">0.31</td><td rowspan="1" colspan="1">(0.30-0.37)</td></tr><tr><td rowspan="1" colspan="1">Ant. IV</td><td rowspan="1" colspan="1">0.17</td><td rowspan="1" colspan="1">(0.17-0.20)</td></tr><tr><td rowspan="1" colspan="1">Ant. V</td><td rowspan="1" colspan="1">0.14</td><td rowspan="1" colspan="1">(0.13-0.16)</td></tr><tr><td rowspan="1" colspan="1">Ant. VIb</td><td rowspan="1" colspan="1">0.10</td><td rowspan="1" colspan="1">(0.09-0.13)</td></tr><tr><td rowspan="1" colspan="1">PT</td><td rowspan="1" colspan="1">0.30</td><td rowspan="1" colspan="1">(0.30-0.39)</td></tr><tr><td rowspan="1" colspan="1">URS</td><td rowspan="1" colspan="1">0.11</td><td rowspan="1" colspan="1">(0.11-0.12)</td></tr><tr><td rowspan="1" colspan="1">Hind femur</td><td rowspan="1" colspan="1">0.51</td><td rowspan="1" colspan="1">(0.51-0.52)</td></tr><tr><td rowspan="1" colspan="1">Hind tibia</td><td rowspan="1" colspan="1">0.69</td><td rowspan="1" colspan="1">(0.68-0.70)</td></tr><tr><td rowspan="1" colspan="1">2HT</td><td rowspan="1" colspan="1">0.12</td><td rowspan="1" colspan="1">(0.11-0.13)</td></tr><tr><td rowspan="1" colspan="1">SIPH</td><td rowspan="1" colspan="1">0.04</td><td rowspan="1" colspan="1">(0.04-0.05)</td></tr><tr><td rowspan="1" colspan="1">Knob of Cauda</td><td rowspan="1" colspan="1">0.06</td><td rowspan="1" colspan="1">(0.05-0.06)</td></tr><tr><td rowspan="1" colspan="1">Width of the knob of Cauda</td><td rowspan="1" colspan="1">0.06</td><td rowspan="1" colspan="1">(0.05-0.06)</td></tr><tr><td rowspan="1" colspan="1">Longest seta on Ant. III</td><td rowspan="1" colspan="1">0.06</td><td rowspan="1" colspan="1">(0.06-0.07)</td></tr><tr><td rowspan="1" colspan="1">Longest seta on AbdT. III</td><td rowspan="1" colspan="1">0.13</td><td rowspan="1" colspan="1">(0.12-0.14)</td></tr><tr><td rowspan="10" colspan="1">No. of setae on</td><td rowspan="1" colspan="1">Mandibular lamina</td><td rowspan="1" colspan="1">8</td><td rowspan="1" colspan="1">(7-10)</td></tr><tr><td rowspan="1" colspan="1">Ant. I</td><td rowspan="1" colspan="1">5</td><td rowspan="1" colspan="1">(4-5)</td></tr><tr><td rowspan="1" colspan="1">Ant. II</td><td rowspan="1" colspan="1">4</td><td rowspan="1" colspan="1">(4-5)</td></tr><tr><td rowspan="1" colspan="1">Ant. III</td><td rowspan="1" colspan="1">15</td><td rowspan="1" colspan="1">(12-17)</td></tr><tr><td rowspan="1" colspan="1">URS (subsidiary)</td><td rowspan="1" colspan="1">8</td><td rowspan="1" colspan="1">(7-8)</td></tr><tr><td rowspan="1" colspan="1">Tergite VI between SIPH</td><td rowspan="1" colspan="1">10</td><td rowspan="1" colspan="1">(9-12)</td></tr><tr><td rowspan="1" colspan="1">Tergite VIII</td><td rowspan="1" colspan="1">7</td><td rowspan="1" colspan="1">(7-8)</td></tr><tr><td rowspan="1" colspan="1">Median of GP</td><td rowspan="1" colspan="1">10</td><td rowspan="1" colspan="1">(9-14)</td></tr><tr><td rowspan="1" colspan="1">Posterior margin of GP</td><td rowspan="1" colspan="1">19</td><td rowspan="1" colspan="1">(17-21)</td></tr><tr><td rowspan="1" colspan="1">Knob of Cauda</td><td rowspan="1" colspan="1">8</td><td rowspan="1" colspan="1">(7-8)</td></tr><tr><td rowspan="3" colspan="1">No. of secondary rhinaria on</td><td rowspan="1" colspan="1">Ant. III</td><td rowspan="1" colspan="1">0</td><td rowspan="1" colspan="1"/></tr><tr><td rowspan="1" colspan="1">Ant. IV</td><td rowspan="1" colspan="1">0</td><td rowspan="1" colspan="1"/></tr><tr><td rowspan="1" colspan="1">Ant. V</td><td rowspan="1" colspan="1">0</td><td rowspan="1" colspan="1"/></tr><tr><td rowspan="12" colspan="1">Ratio (times)</td><td rowspan="1" colspan="1">Whole Ant. / Body</td><td rowspan="1" colspan="1">0.59</td><td rowspan="1" colspan="1">(0.59-0.61)</td></tr><tr><td rowspan="1" colspan="1">PT / Ant. VIb</td><td rowspan="1" colspan="1">3.01</td><td rowspan="1" colspan="1">(3.00-3.10)</td></tr><tr><td rowspan="1" colspan="1">PT / Ant. III</td><td rowspan="1" colspan="1">0.98</td><td rowspan="1" colspan="1">(0.98-0.98)</td></tr><tr><td rowspan="1" colspan="1">URS / 2HT</td><td rowspan="1" colspan="1">0.97</td><td rowspan="1" colspan="1">(0.93-1.01)</td></tr><tr><td rowspan="1" colspan="1">URS / Ant. VIb</td><td rowspan="1" colspan="1">1.17</td><td rowspan="1" colspan="1">(1.15-1.18)</td></tr><tr><td rowspan="1" colspan="1">SIPH / Body</td><td rowspan="1" colspan="1">0.02</td><td rowspan="1" colspan="1">(0.02-0.03)</td></tr><tr><td rowspan="1" colspan="1">SIPH / Ant. III</td><td rowspan="1" colspan="1">0.16</td><td rowspan="1" colspan="1">(0.15-0.17)</td></tr><tr><td rowspan="1" colspan="1">SIPH / Hind femur</td><td rowspan="1" colspan="1">0.10</td><td rowspan="1" colspan="1">(0.09-0.10)</td></tr><tr><td rowspan="1" colspan="1">SIPH / Knob of Cauda</td><td rowspan="1" colspan="1">0.80</td><td rowspan="1" colspan="1">(0.78-0.87)</td></tr><tr><td rowspan="1" colspan="1">Knob of Cauda / Width of the knob of Cauda</td><td rowspan="1" colspan="1">1.02</td><td rowspan="1" colspan="1">(1.00-1.04)</td></tr><tr><td rowspan="1" colspan="1">Longest seta on Ant. III / Ant. IIIBD</td><td rowspan="1" colspan="1">2.62</td><td rowspan="1" colspan="1">(2.60-2.73)</td></tr><tr><td rowspan="1" colspan="1">Longest seta on AbdT. III / Ant. IIIBD</td><td rowspan="1" colspan="1">5.15</td><td rowspan="1" colspan="1">(5.14-5.27)</td></tr></tbody></table></table-wrap></tp:treatment-sec><ref-list><ref id="B12493655"><element-citation xmlns:xlink="http://www.w3.org/1999/xlink" publication-type="website" xlink:type="simple"><person-group person-group-type="author"><name name-style="western"><surname>Blackman</surname><given-names>R. L.</given-names></name><name name-style="western"><surname>Eastop</surname><given-names>V. F.</given-names></name></person-group><article-title>Aphids on the world's plants: an online identification and information guide.</article-title><uri xlink:type="simple">http://www.aphidinwordsplants.info/</uri><date-in-citation content-type="access-date">2024-08-30T00:11:23+00:00</date-in-citation></element-citation></ref><ref id="B12493824"><element-citation xmlns:xlink="http://www.w3.org/1999/xlink" publication-type="article" xlink:type="simple"><person-group person-group-type="author"><name name-style="western"><surname>Pintera</surname><given-names>A.</given-names></name></person-group><year>1987</year><article-title>Taxonomic revision of the species of genus <italic><tp:taxon-name><tp:taxon-name-part taxon-name-part-type="genus" reg="Chaitophorus">Chaitophorus</tp:taxon-name-part></tp:taxon-name></italic> Koch in Palaearctis (<tp:taxon-name><tp:taxon-name-part taxon-name-part-type="suborder">Homoptera</tp:taxon-name-part></tp:taxon-name>: <tp:taxon-name><tp:taxon-name-part taxon-name-part-type="superfamily">Aphidoidea</tp:taxon-name-part></tp:taxon-name>)</article-title><source>Deutsche Entomologische Zeitschrift</source><volume>34</volume><fpage>219</fpage><lpage>340</lpage><pub-id pub-id-type="doi">10.1002/mmnd.19870340402</pub-id></element-citation></ref></ref-list></tp:taxon-treatment>
