# Supplementary material for: Unveiling hidden diversity: new records of Chaitophorus (Hemiptera, Aphididae) in Korea from historical specimens
Source: Biodivers Data J. 2025 May 7;13:e150852. doi: 10.3897/BDJ.13.e150852 (PMC12079112; doi:10.3897/BDJ.13.e150852)
Supplement: XML Treatment for Chaitophorus salijaponicus [file BDJ.13.e150852-treatment3.xml]

<!DOCTYPE tp:taxon-treatment
  PUBLIC "-//TaxonX//DTD Taxonomic Treatment Publishing DTD v0 20100105//EN" "tax-treatment-NSO.dtd">
<tp:taxon-treatment xmlns:tp="http://www.plazi.org/taxpub"><tp:treatment-meta><mixed-citation publication-type="journal"><person-group><name><surname>Choi</surname><given-names>Hwalran</given-names></name><name><surname>Kim</surname><given-names>Yeyeun</given-names></name><name><surname>Lee</surname><given-names>Seunghwan</given-names></name></person-group><article-title>Unveiling hidden diversity: new records of <italic><tp:taxon-name><tp:taxon-name-part taxon-name-part-type="genus" reg="Chaitophorus">Chaitophorus</tp:taxon-name-part></tp:taxon-name></italic> (<tp:taxon-name><tp:taxon-name-part taxon-name-part-type="order">Hemiptera</tp:taxon-name-part></tp:taxon-name>, <tp:taxon-name><tp:taxon-name-part taxon-name-part-type="family">Aphididae</tp:taxon-name-part></tp:taxon-name>) in Korea from historical specimens</article-title><source>Biodivers Data J</source><day>07</day><month>05</month><year>2025</year><volume>13</volume><pub-id pub-id-type="doi">10.3897/BDJ.13.e150852</pub-id></mixed-citation></tp:treatment-meta><tp:nomenclature><tp:taxon-name>
            <object-id xmlns:xlink="http://www.w3.org/1999/xlink" content-type="arpha" xlink:type="simple">8DFC74BB-C604-5442-9944-B929AA61EB85</object-id>
            <tp:taxon-name-part taxon-name-part-type="genus">Chaitophorus</tp:taxon-name-part>
            <tp:taxon-name-part taxon-name-part-type="species">salijaponicus</tp:taxon-name-part>
          </tp:taxon-name><tp:taxon-authority>Essig and Kuwana, 1918</tp:taxon-authority></tp:nomenclature><tp:treatment-sec sec-type="materials"><title>Materials</title><list list-type="alpha-lower" list-content="occurrences"><list-item><p><bold>Type status:</bold> <named-content xmlns:xlink="http://www.w3.org/1999/xlink" content-type="dwc:typeStatus" xlink:type="simple">Other material</named-content>. <bold>Occurrence:</bold> catalogNumber: <named-content xmlns:xlink="http://www.w3.org/1999/xlink" content-type="dwc:catalogNumber" xlink:type="simple">#88HA3688</named-content>; recordedBy: <named-content xmlns:xlink="http://www.w3.org/1999/xlink" content-type="dwc:recordedBy" xlink:type="simple">J. Havelka</named-content>; individualCount: <named-content xmlns:xlink="http://www.w3.org/1999/xlink" content-type="dwc:individualCount" xlink:type="simple">8</named-content>; sex: <named-content xmlns:xlink="http://www.w3.org/1999/xlink" content-type="dwc:sex" xlink:type="simple">females</named-content>; lifeStage: <named-content xmlns:xlink="http://www.w3.org/1999/xlink" content-type="dwc:lifeStage" xlink:type="simple">adult</named-content>; occurrenceStatus: <named-content xmlns:xlink="http://www.w3.org/1999/xlink" content-type="dwc:occurrenceStatus" xlink:type="simple">present</named-content>; disposition: <named-content xmlns:xlink="http://www.w3.org/1999/xlink" content-type="dwc:disposition" xlink:type="simple">in collection</named-content>; associatedOccurrences: <named-content xmlns:xlink="http://www.w3.org/1999/xlink" content-type="dwc:associatedOccurrences" xlink:type="simple">host: <italic><tp:taxon-name><tp:taxon-name-part taxon-name-part-type="genus" reg="Salix">Salix</tp:taxon-name-part><tp:taxon-name-part taxon-name-part-type="species" reg="purpurea">purpurea</tp:taxon-name-part></tp:taxon-name></italic></named-content>; occurrenceID: <named-content xmlns:xlink="http://www.w3.org/1999/xlink" content-type="dwc:occurrenceID" xlink:type="simple">C7336A4E-0FF3-5014-B231-3CA2EEC96C4B</named-content>; <bold>Taxon:</bold> taxonID: <named-content xmlns:xlink="http://www.w3.org/1999/xlink" content-type="dwc:taxonID" xlink:type="simple">2074456</named-content>; namePublishedInID: <named-content xmlns:xlink="http://www.w3.org/1999/xlink" content-type="dwc:namePublishedInID" xlink:type="simple">10.1163/187631204788920158</named-content>; scientificName: <named-content xmlns:xlink="http://www.w3.org/1999/xlink" content-type="dwc:scientificName" xlink:type="simple"><italic><tp:taxon-name><tp:taxon-name-part taxon-name-part-type="genus" reg="Chaitophorus">Chaitophorus</tp:taxon-name-part><tp:taxon-name-part taxon-name-part-type="species" reg="salijaponicus">salijaponicus</tp:taxon-name-part></tp:taxon-name></italic> Essig and Kuwana, 1918</named-content>; namePublishedIn: <named-content xmlns:xlink="http://www.w3.org/1999/xlink" content-type="dwc:namePublishedIn" xlink:type="simple">Essig, E.O. &amp; Kuwana, S.I. (1918) Some Japanese <tp:taxon-name><tp:taxon-name-part taxon-name-part-type="family">Aphididae</tp:taxon-name-part></tp:taxon-name>. <italic>Proceedings of the California Academy of Sciences</italic>, 8(3), 35–112.</named-content>; higherClassification: <named-content xmlns:xlink="http://www.w3.org/1999/xlink" content-type="dwc:higherClassification" xlink:type="simple"><tp:taxon-name><tp:taxon-name-part taxon-name-part-type="kingdom">Animalia</tp:taxon-name-part></tp:taxon-name></named-content>; kingdom: <named-content xmlns:xlink="http://www.w3.org/1999/xlink" content-type="dwc:kingdom" xlink:type="simple"><tp:taxon-name><tp:taxon-name-part taxon-name-part-type="kingdom">Animalia</tp:taxon-name-part></tp:taxon-name></named-content>; phylum: <named-content xmlns:xlink="http://www.w3.org/1999/xlink" content-type="dwc:phylum" xlink:type="simple"><tp:taxon-name><tp:taxon-name-part taxon-name-part-type="phylum">Arthropoda</tp:taxon-name-part></tp:taxon-name></named-content>; class: <named-content xmlns:xlink="http://www.w3.org/1999/xlink" content-type="dwc:class" xlink:type="simple"><tp:taxon-name><tp:taxon-name-part taxon-name-part-type="class">Insecta</tp:taxon-name-part></tp:taxon-name></named-content>; order: <named-content xmlns:xlink="http://www.w3.org/1999/xlink" content-type="dwc:order" xlink:type="simple"><tp:taxon-name><tp:taxon-name-part taxon-name-part-type="order">Hemiptera</tp:taxon-name-part></tp:taxon-name></named-content>; family: <named-content xmlns:xlink="http://www.w3.org/1999/xlink" content-type="dwc:family" xlink:type="simple"><tp:taxon-name><tp:taxon-name-part taxon-name-part-type="family">Aphididae</tp:taxon-name-part></tp:taxon-name></named-content>; genus: <named-content xmlns:xlink="http://www.w3.org/1999/xlink" content-type="dwc:genus" xlink:type="simple"><tp:taxon-name><tp:taxon-name-part taxon-name-part-type="genus">Chaitophorus</tp:taxon-name-part></tp:taxon-name></named-content>; specificEpithet: <named-content xmlns:xlink="http://www.w3.org/1999/xlink" content-type="dwc:specificEpithet" xlink:type="simple"><italic><tp:taxon-name><tp:taxon-name-part taxon-name-part-type="genus" reg="Chaitophorus"/><tp:taxon-name-part taxon-name-part-type="species" reg="salijaponicus">salijaponicus</tp:taxon-name-part></tp:taxon-name></italic></named-content>; taxonRank: <named-content xmlns:xlink="http://www.w3.org/1999/xlink" content-type="dwc:taxonRank" xlink:type="simple">species</named-content>; nomenclaturalCode: <named-content xmlns:xlink="http://www.w3.org/1999/xlink" content-type="dwc:nomenclaturalCode" xlink:type="simple">ICZN</named-content>; <bold>Location:</bold> continent: <named-content xmlns:xlink="http://www.w3.org/1999/xlink" content-type="dwc:continent" xlink:type="simple">Asia</named-content>; country: <named-content xmlns:xlink="http://www.w3.org/1999/xlink" content-type="dwc:country" xlink:type="simple">North Korea</named-content>; countryCode: <named-content xmlns:xlink="http://www.w3.org/1999/xlink" content-type="dwc:countryCode" xlink:type="simple">KP</named-content>; stateProvince: <named-content xmlns:xlink="http://www.w3.org/1999/xlink" content-type="dwc:stateProvince" xlink:type="simple">Ryanggang Province</named-content>; locality: <named-content xmlns:xlink="http://www.w3.org/1999/xlink" content-type="dwc:locality" xlink:type="simple">Hyesan</named-content>; decimalLatitude: <named-content xmlns:xlink="http://www.w3.org/1999/xlink" content-type="dwc:decimalLatitude" xlink:type="simple">41.387</named-content>; decimalLongitude: <named-content xmlns:xlink="http://www.w3.org/1999/xlink" content-type="dwc:decimalLongitude" xlink:type="simple">128.173</named-content>; geodeticDatum: <named-content xmlns:xlink="http://www.w3.org/1999/xlink" content-type="dwc:geodeticDatum" xlink:type="simple">WGS84</named-content>; coordinateUncertaintyInMeters: <named-content xmlns:xlink="http://www.w3.org/1999/xlink" content-type="dwc:coordinateUncertaintyInMeters" xlink:type="simple">100</named-content>; <bold>Identification:</bold> identifiedBy: <named-content xmlns:xlink="http://www.w3.org/1999/xlink" content-type="dwc:identifiedBy" xlink:type="simple">Yeyeun Kim</named-content>; dateIdentified: <named-content xmlns:xlink="http://www.w3.org/1999/xlink" content-type="dwc:dateIdentified" xlink:type="simple">2025-03-28</named-content>; <bold>Event:</bold> samplingProtocol: <named-content xmlns:xlink="http://www.w3.org/1999/xlink" content-type="dwc:samplingProtocol" xlink:type="simple">hand collected</named-content>; eventDate: <named-content xmlns:xlink="http://www.w3.org/1999/xlink" content-type="dwc:eventDate" xlink:type="simple">1988-06-28</named-content>; year: <named-content xmlns:xlink="http://www.w3.org/1999/xlink" content-type="dwc:year" xlink:type="simple">1988</named-content>; month: <named-content xmlns:xlink="http://www.w3.org/1999/xlink" content-type="dwc:month" xlink:type="simple">06</named-content>; day: <named-content xmlns:xlink="http://www.w3.org/1999/xlink" content-type="dwc:day" xlink:type="simple">28</named-content>; <bold>Record Level:</bold> type: <named-content xmlns:xlink="http://www.w3.org/1999/xlink" content-type="dwc:type" xlink:type="simple">specimen</named-content>; modified: <named-content xmlns:xlink="http://www.w3.org/1999/xlink" content-type="dwc:modified" xlink:type="simple">2025-03-28</named-content>; language: <named-content xmlns:xlink="http://www.w3.org/1999/xlink" content-type="dwc:language" xlink:type="simple">en</named-content>; rights: <named-content xmlns:xlink="http://www.w3.org/1999/xlink" content-type="dwc:rights" xlink:type="simple">Seoul National University</named-content>; rightsHolder: <named-content xmlns:xlink="http://www.w3.org/1999/xlink" content-type="dwc:rightsHolder" xlink:type="simple">Seoul National University</named-content>; accessRights: <named-content xmlns:xlink="http://www.w3.org/1999/xlink" content-type="dwc:accessRights" xlink:type="simple">not for profit use only</named-content>; institutionID: <named-content xmlns:xlink="http://www.w3.org/1999/xlink" content-type="dwc:institutionID" xlink:type="simple">NPRI</named-content>; collectionID: <named-content xmlns:xlink="http://www.w3.org/1999/xlink" content-type="dwc:collectionID" xlink:type="simple">SNU</named-content></p></list-item><list-item><p><bold>Type status:</bold> <named-content xmlns:xlink="http://www.w3.org/1999/xlink" content-type="dwc:typeStatus" xlink:type="simple">Other material</named-content>. <bold>Occurrence:</bold> catalogNumber: <named-content xmlns:xlink="http://www.w3.org/1999/xlink" content-type="dwc:catalogNumber" xlink:type="simple">#5718</named-content>; recordedBy: <named-content xmlns:xlink="http://www.w3.org/1999/xlink" content-type="dwc:recordedBy" xlink:type="simple">J. Havelka</named-content>; individualCount: <named-content xmlns:xlink="http://www.w3.org/1999/xlink" content-type="dwc:individualCount" xlink:type="simple">2</named-content>; sex: <named-content xmlns:xlink="http://www.w3.org/1999/xlink" content-type="dwc:sex" xlink:type="simple">females</named-content>; lifeStage: <named-content xmlns:xlink="http://www.w3.org/1999/xlink" content-type="dwc:lifeStage" xlink:type="simple">adult</named-content>; occurrenceStatus: <named-content xmlns:xlink="http://www.w3.org/1999/xlink" content-type="dwc:occurrenceStatus" xlink:type="simple">present</named-content>; disposition: <named-content xmlns:xlink="http://www.w3.org/1999/xlink" content-type="dwc:disposition" xlink:type="simple">in collection</named-content>; associatedOccurrences: <named-content xmlns:xlink="http://www.w3.org/1999/xlink" content-type="dwc:associatedOccurrences" xlink:type="simple">host: <italic><tp:taxon-name><tp:taxon-name-part taxon-name-part-type="genus" reg="Salix">Salix</tp:taxon-name-part></tp:taxon-name></italic> sp.</named-content>; occurrenceID: <named-content xmlns:xlink="http://www.w3.org/1999/xlink" content-type="dwc:occurrenceID" xlink:type="simple">4A417E0F-2855-5528-B85B-9E47C1522690</named-content>; <bold>Taxon:</bold> taxonID: <named-content xmlns:xlink="http://www.w3.org/1999/xlink" content-type="dwc:taxonID" xlink:type="simple">2074456</named-content>; namePublishedInID: <named-content xmlns:xlink="http://www.w3.org/1999/xlink" content-type="dwc:namePublishedInID" xlink:type="simple">10.1163/187631204788920158</named-content>; scientificName: <named-content xmlns:xlink="http://www.w3.org/1999/xlink" content-type="dwc:scientificName" xlink:type="simple"><italic><tp:taxon-name><tp:taxon-name-part taxon-name-part-type="genus" reg="Chaitophorus">Chaitophorus</tp:taxon-name-part><tp:taxon-name-part taxon-name-part-type="species" reg="salijaponicus">salijaponicus</tp:taxon-name-part></tp:taxon-name></italic> Essig and Kuwana, 1918</named-content>; namePublishedIn: <named-content xmlns:xlink="http://www.w3.org/1999/xlink" content-type="dwc:namePublishedIn" xlink:type="simple">Essig, E.O. &amp; Kuwana, S.I. (1918) Some Japanese <tp:taxon-name><tp:taxon-name-part taxon-name-part-type="family">Aphididae</tp:taxon-name-part></tp:taxon-name>. <italic>Proceedings of the California Academy of Sciences</italic>, 8(3), 35–112.</named-content>; higherClassification: <named-content xmlns:xlink="http://www.w3.org/1999/xlink" content-type="dwc:higherClassification" xlink:type="simple"><tp:taxon-name><tp:taxon-name-part taxon-name-part-type="kingdom">Animalia</tp:taxon-name-part></tp:taxon-name></named-content>; kingdom: <named-content xmlns:xlink="http://www.w3.org/1999/xlink" content-type="dwc:kingdom" xlink:type="simple"><tp:taxon-name><tp:taxon-name-part taxon-name-part-type="kingdom">Animalia</tp:taxon-name-part></tp:taxon-name></named-content>; phylum: <named-content xmlns:xlink="http://www.w3.org/1999/xlink" content-type="dwc:phylum" xlink:type="simple"><tp:taxon-name><tp:taxon-name-part taxon-name-part-type="phylum">Arthropoda</tp:taxon-name-part></tp:taxon-name></named-content>; class: <named-content xmlns:xlink="http://www.w3.org/1999/xlink" content-type="dwc:class" xlink:type="simple"><tp:taxon-name><tp:taxon-name-part taxon-name-part-type="class">Insecta</tp:taxon-name-part></tp:taxon-name></named-content>; order: <named-content xmlns:xlink="http://www.w3.org/1999/xlink" content-type="dwc:order" xlink:type="simple"><tp:taxon-name><tp:taxon-name-part taxon-name-part-type="order">Hemiptera</tp:taxon-name-part></tp:taxon-name></named-content>; family: <named-content xmlns:xlink="http://www.w3.org/1999/xlink" content-type="dwc:family" xlink:type="simple"><tp:taxon-name><tp:taxon-name-part taxon-name-part-type="family">Aphididae</tp:taxon-name-part></tp:taxon-name></named-content>; genus: <named-content xmlns:xlink="http://www.w3.org/1999/xlink" content-type="dwc:genus" xlink:type="simple"><tp:taxon-name><tp:taxon-name-part taxon-name-part-type="genus">Chaitophorus</tp:taxon-name-part></tp:taxon-name></named-content>; specificEpithet: <named-content xmlns:xlink="http://www.w3.org/1999/xlink" content-type="dwc:specificEpithet" xlink:type="simple"><italic><tp:taxon-name><tp:taxon-name-part taxon-name-part-type="genus" reg="Chaitophorus"/><tp:taxon-name-part taxon-name-part-type="species" reg="salijaponicus">salijaponicus</tp:taxon-name-part></tp:taxon-name></italic></named-content>; taxonRank: <named-content xmlns:xlink="http://www.w3.org/1999/xlink" content-type="dwc:taxonRank" xlink:type="simple">species</named-content>; nomenclaturalCode: <named-content xmlns:xlink="http://www.w3.org/1999/xlink" content-type="dwc:nomenclaturalCode" xlink:type="simple">ICZN</named-content>; <bold>Location:</bold> continent: <named-content xmlns:xlink="http://www.w3.org/1999/xlink" content-type="dwc:continent" xlink:type="simple">Asia</named-content>; country: <named-content xmlns:xlink="http://www.w3.org/1999/xlink" content-type="dwc:country" xlink:type="simple">South Korea</named-content>; countryCode: <named-content xmlns:xlink="http://www.w3.org/1999/xlink" content-type="dwc:countryCode" xlink:type="simple">KR</named-content>; stateProvince: <named-content xmlns:xlink="http://www.w3.org/1999/xlink" content-type="dwc:stateProvince" xlink:type="simple">North Jeolla Province</named-content>; municipality: <named-content xmlns:xlink="http://www.w3.org/1999/xlink" content-type="dwc:municipality" xlink:type="simple">Muju</named-content>; decimalLatitude: <named-content xmlns:xlink="http://www.w3.org/1999/xlink" content-type="dwc:decimalLatitude" xlink:type="simple">36.014</named-content>; decimalLongitude: <named-content xmlns:xlink="http://www.w3.org/1999/xlink" content-type="dwc:decimalLongitude" xlink:type="simple">127.656</named-content>; geodeticDatum: <named-content xmlns:xlink="http://www.w3.org/1999/xlink" content-type="dwc:geodeticDatum" xlink:type="simple">WGS84</named-content>; coordinateUncertaintyInMeters: <named-content xmlns:xlink="http://www.w3.org/1999/xlink" content-type="dwc:coordinateUncertaintyInMeters" xlink:type="simple">100</named-content>; <bold>Identification:</bold> identificationID: <named-content xmlns:xlink="http://www.w3.org/1999/xlink" content-type="dwc:identificationID" xlink:type="simple">Yeyeun Kim</named-content>; identifiedBy: <named-content xmlns:xlink="http://www.w3.org/1999/xlink" content-type="dwc:identifiedBy" xlink:type="simple">Yeyeun Kim</named-content>; dateIdentified: <named-content xmlns:xlink="http://www.w3.org/1999/xlink" content-type="dwc:dateIdentified" xlink:type="simple">2025-02-19</named-content>; <bold>Event:</bold> samplingProtocol: <named-content xmlns:xlink="http://www.w3.org/1999/xlink" content-type="dwc:samplingProtocol" xlink:type="simple">hand collected</named-content>; eventDate: <named-content xmlns:xlink="http://www.w3.org/1999/xlink" content-type="dwc:eventDate" xlink:type="simple">1969-10-29</named-content>; year: <named-content xmlns:xlink="http://www.w3.org/1999/xlink" content-type="dwc:year" xlink:type="simple">1969</named-content>; month: <named-content xmlns:xlink="http://www.w3.org/1999/xlink" content-type="dwc:month" xlink:type="simple">10</named-content>; day: <named-content xmlns:xlink="http://www.w3.org/1999/xlink" content-type="dwc:day" xlink:type="simple">29</named-content>; <bold>Record Level:</bold> type: <named-content xmlns:xlink="http://www.w3.org/1999/xlink" content-type="dwc:type" xlink:type="simple">specimen</named-content>; modified: <named-content xmlns:xlink="http://www.w3.org/1999/xlink" content-type="dwc:modified" xlink:type="simple">2025-03-28</named-content>; language: <named-content xmlns:xlink="http://www.w3.org/1999/xlink" content-type="dwc:language" xlink:type="simple">en</named-content>; rights: <named-content xmlns:xlink="http://www.w3.org/1999/xlink" content-type="dwc:rights" xlink:type="simple">Seoul National University</named-content>; rightsHolder: <named-content xmlns:xlink="http://www.w3.org/1999/xlink" content-type="dwc:rightsHolder" xlink:type="simple">Seoul National University</named-content>; accessRights: <named-content xmlns:xlink="http://www.w3.org/1999/xlink" content-type="dwc:accessRights" xlink:type="simple">not for profit use only</named-content>; institutionID: <named-content xmlns:xlink="http://www.w3.org/1999/xlink" content-type="dwc:institutionID" xlink:type="simple">SNU</named-content>; collectionID: <named-content xmlns:xlink="http://www.w3.org/1999/xlink" content-type="dwc:collectionID" xlink:type="simple">#5718</named-content></p></list-item></list></tp:treatment-sec><tp:treatment-sec sec-type="Description"><title>Description</title><p><bold>Apterous viviparous female</bold> (Fig. <xref ref-type="fig" rid="F12493995">3</xref>, Table <xref ref-type="table" rid="T12494044">3</xref>). <bold>Colour</bold> (macerated specimens). Body blackish and oval-shaped, intersegmentally pale on unfused tergites. Antenna and leg slightly grey; hind tibia, Ant. VIb and PT darker than body. Abdominal tergite with a pale ring around base of SIPH. <bold>Morphology.</bold> Body elongated oval-shaped; about 1.52 mm long; marginal setae around body distinctly long and fine. <bold>Head</bold>: flat with long pointed setae on frons; mandibular lamina with eight setae. Antenna slender; whole antennae almost 0.55 times as long as body length; PT 2.55 times as long as Ant. VIb.; Ant. III with seven long setae; Ant. V with relatively stunt setae. URS with eight setae. <bold>Thorax</bold>: hind femur and tibia about 0.31 mm and 0.49 mm long, respectively; length of leg a little shorter than other species in comparison with length of body. <bold>Abdomen</bold>: abdominal tergites from II to VII fused; more sclerotised on marginal tergites of each segment. SIPH short and reticulate. Cauda knobbed with 6 setae.</p><sec sec-type="Host plants"><title>Host plants</title><p><italic><tp:taxon-name><tp:taxon-name-part taxon-name-part-type="genus" reg="Salix">S.</tp:taxon-name-part><tp:taxon-name-part taxon-name-part-type="species" reg="babylonica">babylonica</tp:taxon-name-part></tp:taxon-name></italic>, <italic><tp:taxon-name><tp:taxon-name-part taxon-name-part-type="genus" reg="Salix">S.</tp:taxon-name-part><tp:taxon-name-part taxon-name-part-type="species" reg="caprea">caprea</tp:taxon-name-part></tp:taxon-name></italic>, <italic><tp:taxon-name><tp:taxon-name-part taxon-name-part-type="genus" reg="Salix">S.</tp:taxon-name-part><tp:taxon-name-part taxon-name-part-type="species" reg="integra">integra</tp:taxon-name-part></tp:taxon-name></italic>, <italic><tp:taxon-name><tp:taxon-name-part taxon-name-part-type="genus" reg="Salix">S.</tp:taxon-name-part><tp:taxon-name-part taxon-name-part-type="species" reg="koriyanagi">koriyanagi</tp:taxon-name-part></tp:taxon-name></italic>, <italic><tp:taxon-name><tp:taxon-name-part taxon-name-part-type="genus" reg="Salix">Salix</tp:taxon-name-part></tp:taxon-name></italic> spp. (<xref ref-type="bibr" rid="B12493655">Blackman and Eastop 2024</xref>).</p></sec></tp:treatment-sec><tp:treatment-sec sec-type="Diagnosis"><title>Diagnosis</title><p><italic><tp:taxon-name><tp:taxon-name-part taxon-name-part-type="genus" reg="Chaitophorus">C.</tp:taxon-name-part><tp:taxon-name-part taxon-name-part-type="species" reg="salijaponicus">salijaponicus</tp:taxon-name-part></tp:taxon-name></italic> closely resembles <italic><tp:taxon-name><tp:taxon-name-part taxon-name-part-type="genus" reg="Chaitophorus">C.</tp:taxon-name-part><tp:taxon-name-part taxon-name-part-type="species" reg="hokkaidensis">hokkaidensis</tp:taxon-name-part></tp:taxon-name></italic> morphologically. However, it can be distinguished by the state of abdominal tergite I: in <italic><tp:taxon-name><tp:taxon-name-part taxon-name-part-type="genus" reg="Chaitophorus">C.</tp:taxon-name-part><tp:taxon-name-part taxon-name-part-type="species" reg="salijaponicus">salijaponicus</tp:taxon-name-part></tp:taxon-name></italic>, it is free, whereas in <italic><tp:taxon-name><tp:taxon-name-part taxon-name-part-type="genus" reg="Chaitophorus">C.</tp:taxon-name-part><tp:taxon-name-part taxon-name-part-type="species" reg="hokkaidensis">hokkaidensis</tp:taxon-name-part></tp:taxon-name></italic>, it is completely fused with the preceding segment.</p></tp:treatment-sec><tp:treatment-sec sec-type="Distribution"><title>Distribution</title><p>Korea (new record), China, Siberia, Mongolia, Japan (<xref ref-type="bibr" rid="B12493655">Blackman and Eastop 2024</xref>).</p></tp:treatment-sec><tp:treatment-sec><!--Section generated to contain objects referenced in tp:taxon-treatment.--><fig id="F12493995" position="float" orientation="portrait"><object-id xmlns:xlink="http://www.w3.org/1999/xlink" content-type="arpha" xlink:type="simple">DFD60BB6-2DB2-5A4A-BA0A-8E6C2D9BA4A2</object-id><object-id xmlns:xlink="http://www.w3.org/1999/xlink" content-type="doi" xlink:type="simple">10.3897/BDJ.13.e150852.figure3</object-id><label>Figure 3.</label><caption><p>Apterous viviparous female of <italic><tp:taxon-name><tp:taxon-name-part taxon-name-part-type="genus" reg="Chaitophorus">Chaitophorus</tp:taxon-name-part><tp:taxon-name-part taxon-name-part-type="species" reg="salijaponicus">salijaponicus</tp:taxon-name-part></tp:taxon-name></italic> Essig and Kuwana, 1918. <bold>A</bold> whole body; <bold>B</bold> hind tibia and tarsus; <bold>C</bold> antenna; <bold>D</bold> head; <bold>E</bold> cauda; <bold>F</bold> siphunculus; <bold>G</bold> ultimate rostral segments. Scale bar: A, 0.5 mm; B,C, 0.1 mm; D, 0.1 mm; E,F,G, 0.05 mm.</p></caption><graphic xmlns:xlink="http://www.w3.org/1999/xlink" xlink:href="bdj-13-e150852-g003.jpg" position="float" id="oo_1313607.jpg" orientation="portrait" xlink:type="simple"><uri content-type="original_file" xlink:type="simple">https://binary.pensoft.net/fig/1313607</uri></graphic></fig><table-wrap id="T12494044" position="float" orientation="portrait"><label>Table 3.</label><caption><p>Biometric data of <italic><tp:taxon-name><tp:taxon-name-part taxon-name-part-type="genus" reg="Chaitophorus">Chaitophorus</tp:taxon-name-part><tp:taxon-name-part taxon-name-part-type="species" reg="salijaponicus">salijaponicus</tp:taxon-name-part></tp:taxon-name></italic>.</p></caption><table rules="all" border="0"><tbody><tr><td rowspan="1" colspan="2">Part</td><td rowspan="1" colspan="2">Apterous vivipara (n = 20)</td></tr><tr><td rowspan="1" colspan="2"/><td rowspan="1" colspan="2">Average (Min-Max)</td></tr><tr><td rowspan="18" colspan="1">Length (mm)</td><td rowspan="1" colspan="1">Body (from the most forward point of the frons to end of Cauda)</td><td rowspan="1" colspan="1">1.52</td><td rowspan="1" colspan="1">(1.37-1.69)</td></tr><tr><td rowspan="1" colspan="1">Whole Ant.</td><td rowspan="1" colspan="1">0.83</td><td rowspan="1" colspan="1">(0.75-0.91)</td></tr><tr><td rowspan="1" colspan="1">Ant. I</td><td rowspan="1" colspan="1">0.05</td><td rowspan="1" colspan="1">(0.04-0.06)</td></tr><tr><td rowspan="1" colspan="1">Ant. II</td><td rowspan="1" colspan="1">0.05</td><td rowspan="1" colspan="1">(0.04-0.05)</td></tr><tr><td rowspan="1" colspan="1">Ant. III</td><td rowspan="1" colspan="1">0.17</td><td rowspan="1" colspan="1">(0.14-0.19)</td></tr><tr><td rowspan="1" colspan="1">Ant. IV</td><td rowspan="1" colspan="1">0.12</td><td rowspan="1" colspan="1">(0.10-0.13)</td></tr><tr><td rowspan="1" colspan="1">Ant. V</td><td rowspan="1" colspan="1">0.10</td><td rowspan="1" colspan="1">(0.09-0.11)</td></tr><tr><td rowspan="1" colspan="1">Ant. VIb</td><td rowspan="1" colspan="1">0.09</td><td rowspan="1" colspan="1">(0.08-0.10)</td></tr><tr><td rowspan="1" colspan="1">PT</td><td rowspan="1" colspan="1">0.23</td><td rowspan="1" colspan="1">(0.21-0.24)</td></tr><tr><td rowspan="1" colspan="1">URS</td><td rowspan="1" colspan="1">0.08</td><td rowspan="1" colspan="1">(0.08-0.09)</td></tr><tr><td rowspan="1" colspan="1">Hind femur</td><td rowspan="1" colspan="1">0.31</td><td rowspan="1" colspan="1">(0.28-0.33)</td></tr><tr><td rowspan="1" colspan="1">Hind tibia</td><td rowspan="1" colspan="1">0.49</td><td rowspan="1" colspan="1">(0.45-0.51)</td></tr><tr><td rowspan="1" colspan="1">2HT</td><td rowspan="1" colspan="1">0.12</td><td rowspan="1" colspan="1">(0.11-0.12)</td></tr><tr><td rowspan="1" colspan="1">SIPH</td><td rowspan="1" colspan="1">0.05</td><td rowspan="1" colspan="1">(0.05-0.06)</td></tr><tr><td rowspan="1" colspan="1">Knob of Cauda</td><td rowspan="1" colspan="1">0.03</td><td rowspan="1" colspan="1">(0.03-0.03)</td></tr><tr><td rowspan="1" colspan="1">Width of the knob of Cauda</td><td rowspan="1" colspan="1">0.04</td><td rowspan="1" colspan="1">(0.04-0.04)</td></tr><tr><td rowspan="1" colspan="1">Longest seta on Ant. III</td><td rowspan="1" colspan="1">0.07</td><td rowspan="1" colspan="1">(0.05-0.10)</td></tr><tr><td rowspan="1" colspan="1">Longest seta on AbdT. III</td><td rowspan="1" colspan="1">0.15</td><td rowspan="1" colspan="1">(0.12-0.18)</td></tr><tr><td rowspan="10" colspan="1">No. of setae on</td><td rowspan="1" colspan="1">Mandibular lamina</td><td rowspan="1" colspan="1">8</td><td rowspan="1" colspan="1">(7-8)</td></tr><tr><td rowspan="1" colspan="1">Ant. I</td><td rowspan="1" colspan="1">6</td><td rowspan="1" colspan="1">(5-6)</td></tr><tr><td rowspan="1" colspan="1">Ant. II</td><td rowspan="1" colspan="1">4</td><td rowspan="1" colspan="1">(4-5)</td></tr><tr><td rowspan="1" colspan="1">Ant. III</td><td rowspan="1" colspan="1">7</td><td rowspan="1" colspan="1">(5-8)</td></tr><tr><td rowspan="1" colspan="1">URS (subsidiary)</td><td rowspan="1" colspan="1">8</td><td rowspan="1" colspan="1">(7-9)</td></tr><tr><td rowspan="1" colspan="1">Tergite VI between SIPH</td><td rowspan="1" colspan="1">12</td><td rowspan="1" colspan="1">(10-15)</td></tr><tr><td rowspan="1" colspan="1">Tergite VIII</td><td rowspan="1" colspan="1">9</td><td rowspan="1" colspan="1">(8-10)</td></tr><tr><td rowspan="1" colspan="1">Median of GP</td><td rowspan="1" colspan="1">5</td><td rowspan="1" colspan="1">(4-7)</td></tr><tr><td rowspan="1" colspan="1">Posterior margin of GP</td><td rowspan="1" colspan="1">15</td><td rowspan="1" colspan="1">(14-18)</td></tr><tr><td rowspan="1" colspan="1">Knob of Cauda</td><td rowspan="1" colspan="1">6</td><td rowspan="1" colspan="1">(4-6)</td></tr><tr><td rowspan="3" colspan="1">No. of secondary rhinaria on</td><td rowspan="1" colspan="1">Ant. III</td><td rowspan="1" colspan="1">0</td><td rowspan="1" colspan="1"/></tr><tr><td rowspan="1" colspan="1">Ant. IV</td><td rowspan="1" colspan="1">0</td><td rowspan="1" colspan="1"/></tr><tr><td rowspan="1" colspan="1">Ant. V</td><td rowspan="1" colspan="1">0</td><td rowspan="1" colspan="1"/></tr><tr><td rowspan="12" colspan="1">Ratio (times)</td><td rowspan="1" colspan="1">Whole Ant. / Body</td><td rowspan="1" colspan="1">0.55</td><td rowspan="1" colspan="1">(0.51-0.58)</td></tr><tr><td rowspan="1" colspan="1">PT / Ant. VIb</td><td rowspan="1" colspan="1">2.55</td><td rowspan="1" colspan="1">(2.49-2.61)</td></tr><tr><td rowspan="1" colspan="1">PT / Ant. III</td><td rowspan="1" colspan="1">1.32</td><td rowspan="1" colspan="1">(1.30-1.35)</td></tr><tr><td rowspan="1" colspan="1">URS / 2HT</td><td rowspan="1" colspan="1">0.68</td><td rowspan="1" colspan="1">(0.62-0.71)</td></tr><tr><td rowspan="1" colspan="1">URS / Ant. VIb</td><td rowspan="1" colspan="1">0.89</td><td rowspan="1" colspan="1">(0.84-0.92)</td></tr><tr><td rowspan="1" colspan="1">SIPH / Body</td><td rowspan="1" colspan="1">0.03</td><td rowspan="1" colspan="1">(0.03-0.03)</td></tr><tr><td rowspan="1" colspan="1">SIPH / Ant. III</td><td rowspan="1" colspan="1">0.29</td><td rowspan="1" colspan="1">(0.22-0.35)</td></tr><tr><td rowspan="1" colspan="1">SIPH / Hind femur</td><td rowspan="1" colspan="1">0.16</td><td rowspan="1" colspan="1">(0.14-0.17)</td></tr><tr><td rowspan="1" colspan="1">SIPH / Knob of Cauda</td><td rowspan="1" colspan="1">1.50</td><td rowspan="1" colspan="1">(1.47-1.52)</td></tr><tr><td rowspan="1" colspan="1">Knob of Cauda / Width of the knob of Cauda</td><td rowspan="1" colspan="1">0.77</td><td rowspan="1" colspan="1">(0.75-0.78)</td></tr><tr><td rowspan="1" colspan="1">Longest seta on Ant. III / Ant. IIIBD</td><td rowspan="1" colspan="1">3.04</td><td rowspan="1" colspan="1">(2.94-3.10)</td></tr><tr><td rowspan="1" colspan="1">Longest seta on AbdT. III / Ant. IIIBD</td><td rowspan="1" colspan="1">6.04</td><td rowspan="1" colspan="1">(5.87-6.24)</td></tr></tbody></table></table-wrap></tp:treatment-sec><ref-list><ref id="B12493655"><element-citation xmlns:xlink="http://www.w3.org/1999/xlink" publication-type="website" xlink:type="simple"><person-group person-group-type="author"><name name-style="western"><surname>Blackman</surname><given-names>R. L.</given-names></name><name name-style="western"><surname>Eastop</surname><given-names>V. F.</given-names></name></person-group><article-title>Aphids on the world's plants: an online identification and information guide.</article-title><uri xlink:type="simple">http://www.aphidinwordsplants.info/</uri><date-in-citation content-type="access-date">2024-08-30T00:11:23+00:00</date-in-citation></element-citation></ref></ref-list></tp:taxon-treatment>
