# Supplementary material for: Unveiling hidden diversity: new records of Chaitophorus (Hemiptera, Aphididae) in Korea from historical specimens
Source: Biodivers Data J. 2025 May 7;13:e150852. doi: 10.3897/BDJ.13.e150852 (PMC12079112; doi:10.3897/BDJ.13.e150852)
Supplement: XML Treatment for Chaitophorus tremulae [file BDJ.13.e150852-treatment4.xml]

<!DOCTYPE tp:taxon-treatment
  PUBLIC "-//TaxonX//DTD Taxonomic Treatment Publishing DTD v0 20100105//EN" "tax-treatment-NSO.dtd">
<tp:taxon-treatment xmlns:tp="http://www.plazi.org/taxpub"><tp:treatment-meta><mixed-citation publication-type="journal"><person-group><name><surname>Choi</surname><given-names>Hwalran</given-names></name><name><surname>Kim</surname><given-names>Yeyeun</given-names></name><name><surname>Lee</surname><given-names>Seunghwan</given-names></name></person-group><article-title>Unveiling hidden diversity: new records of <italic><tp:taxon-name><tp:taxon-name-part taxon-name-part-type="genus" reg="Chaitophorus">Chaitophorus</tp:taxon-name-part></tp:taxon-name></italic> (<tp:taxon-name><tp:taxon-name-part taxon-name-part-type="order">Hemiptera</tp:taxon-name-part></tp:taxon-name>, <tp:taxon-name><tp:taxon-name-part taxon-name-part-type="family">Aphididae</tp:taxon-name-part></tp:taxon-name>) in Korea from historical specimens</article-title><source>Biodivers Data J</source><day>07</day><month>05</month><year>2025</year><volume>13</volume><pub-id pub-id-type="doi">10.3897/BDJ.13.e150852</pub-id></mixed-citation></tp:treatment-meta><tp:nomenclature><tp:taxon-name>
            <object-id xmlns:xlink="http://www.w3.org/1999/xlink" content-type="arpha" xlink:type="simple">D74538B2-97A7-54B1-B98B-706380E608C8</object-id>
            <tp:taxon-name-part taxon-name-part-type="genus">Chaitophorus</tp:taxon-name-part>
            <tp:taxon-name-part taxon-name-part-type="species">tremulae</tp:taxon-name-part>
          </tp:taxon-name><tp:taxon-authority>Koch, 1854</tp:taxon-authority></tp:nomenclature><tp:treatment-sec sec-type="materials"><title>Materials</title><list list-type="alpha-lower" list-content="occurrences"><list-item><p><bold>Type status:</bold> <named-content xmlns:xlink="http://www.w3.org/1999/xlink" content-type="dwc:typeStatus" xlink:type="simple">Other material</named-content>. <bold>Occurrence:</bold> catalogNumber: <named-content xmlns:xlink="http://www.w3.org/1999/xlink" content-type="dwc:catalogNumber" xlink:type="simple">#88HA3711</named-content>; recordedBy: <named-content xmlns:xlink="http://www.w3.org/1999/xlink" content-type="dwc:recordedBy" xlink:type="simple">J. Havelka</named-content>; individualCount: <named-content xmlns:xlink="http://www.w3.org/1999/xlink" content-type="dwc:individualCount" xlink:type="simple">6</named-content>; sex: <named-content xmlns:xlink="http://www.w3.org/1999/xlink" content-type="dwc:sex" xlink:type="simple">female</named-content>; lifeStage: <named-content xmlns:xlink="http://www.w3.org/1999/xlink" content-type="dwc:lifeStage" xlink:type="simple">adult</named-content>; occurrenceStatus: <named-content xmlns:xlink="http://www.w3.org/1999/xlink" content-type="dwc:occurrenceStatus" xlink:type="simple">present</named-content>; disposition: <named-content xmlns:xlink="http://www.w3.org/1999/xlink" content-type="dwc:disposition" xlink:type="simple">in collection</named-content>; associatedOccurrences: <named-content xmlns:xlink="http://www.w3.org/1999/xlink" content-type="dwc:associatedOccurrences" xlink:type="simple">host: <italic><tp:taxon-name><tp:taxon-name-part taxon-name-part-type="genus" reg="Populus">Populus</tp:taxon-name-part><tp:taxon-name-part taxon-name-part-type="species" reg="davidiana">davidiana</tp:taxon-name-part></tp:taxon-name></italic></named-content>; occurrenceID: <named-content xmlns:xlink="http://www.w3.org/1999/xlink" content-type="dwc:occurrenceID" xlink:type="simple">045CC865-6020-5684-B585-D80F05169086</named-content>; <bold>Taxon:</bold> taxonID: <named-content xmlns:xlink="http://www.w3.org/1999/xlink" content-type="dwc:taxonID" xlink:type="simple">2074419</named-content>; namePublishedInID: <named-content xmlns:xlink="http://www.w3.org/1999/xlink" content-type="dwc:namePublishedInID" xlink:type="simple">10.5281/zenodo.14387432</named-content>; scientificName: <named-content xmlns:xlink="http://www.w3.org/1999/xlink" content-type="dwc:scientificName" xlink:type="simple"><italic><tp:taxon-name><tp:taxon-name-part taxon-name-part-type="genus" reg="Chaitophorus">Chaitophorus</tp:taxon-name-part><tp:taxon-name-part taxon-name-part-type="species" reg="tremulae">tremulae</tp:taxon-name-part></tp:taxon-name></italic> Koch, 1854</named-content>; namePublishedIn: <named-content xmlns:xlink="http://www.w3.org/1999/xlink" content-type="dwc:namePublishedIn" xlink:type="simple">Koch, C.L. (1854) In <italic>Die Pflanzenläuse Aphiden getreu nach dem Leben abgebildet und beschrieben</italic>. J.L. Lotzbeck, Nürnberg. Vol. 1, 1–36 pp.</named-content>; higherClassification: <named-content xmlns:xlink="http://www.w3.org/1999/xlink" content-type="dwc:higherClassification" xlink:type="simple"><tp:taxon-name><tp:taxon-name-part taxon-name-part-type="kingdom">Animalia</tp:taxon-name-part></tp:taxon-name></named-content>; kingdom: <named-content xmlns:xlink="http://www.w3.org/1999/xlink" content-type="dwc:kingdom" xlink:type="simple"><tp:taxon-name><tp:taxon-name-part taxon-name-part-type="kingdom">Animalia</tp:taxon-name-part></tp:taxon-name></named-content>; phylum: <named-content xmlns:xlink="http://www.w3.org/1999/xlink" content-type="dwc:phylum" xlink:type="simple"><tp:taxon-name><tp:taxon-name-part taxon-name-part-type="phylum">Arthropod</tp:taxon-name-part></tp:taxon-name></named-content>; class: <named-content xmlns:xlink="http://www.w3.org/1999/xlink" content-type="dwc:class" xlink:type="simple"><tp:taxon-name><tp:taxon-name-part taxon-name-part-type="class">Insects</tp:taxon-name-part></tp:taxon-name></named-content>; order: <named-content xmlns:xlink="http://www.w3.org/1999/xlink" content-type="dwc:order" xlink:type="simple"><tp:taxon-name><tp:taxon-name-part taxon-name-part-type="order">Hemiptera</tp:taxon-name-part></tp:taxon-name></named-content>; family: <named-content xmlns:xlink="http://www.w3.org/1999/xlink" content-type="dwc:family" xlink:type="simple"><tp:taxon-name><tp:taxon-name-part taxon-name-part-type="family">Aphididae</tp:taxon-name-part></tp:taxon-name></named-content>; genus: <named-content xmlns:xlink="http://www.w3.org/1999/xlink" content-type="dwc:genus" xlink:type="simple"><tp:taxon-name><tp:taxon-name-part taxon-name-part-type="genus">Chaitophorus</tp:taxon-name-part></tp:taxon-name></named-content>; specificEpithet: <named-content xmlns:xlink="http://www.w3.org/1999/xlink" content-type="dwc:specificEpithet" xlink:type="simple"><italic><tp:taxon-name><tp:taxon-name-part taxon-name-part-type="genus" reg="Chaitophorus"/><tp:taxon-name-part taxon-name-part-type="species" reg="tremulae">tremulae</tp:taxon-name-part></tp:taxon-name></italic></named-content>; taxonRank: <named-content xmlns:xlink="http://www.w3.org/1999/xlink" content-type="dwc:taxonRank" xlink:type="simple">species</named-content>; nomenclaturalCode: <named-content xmlns:xlink="http://www.w3.org/1999/xlink" content-type="dwc:nomenclaturalCode" xlink:type="simple">ICZN</named-content>; <bold>Location:</bold> continent: <named-content xmlns:xlink="http://www.w3.org/1999/xlink" content-type="dwc:continent" xlink:type="simple">Asia</named-content>; country: <named-content xmlns:xlink="http://www.w3.org/1999/xlink" content-type="dwc:country" xlink:type="simple">North Korea</named-content>; countryCode: <named-content xmlns:xlink="http://www.w3.org/1999/xlink" content-type="dwc:countryCode" xlink:type="simple">KP</named-content>; stateProvince: <named-content xmlns:xlink="http://www.w3.org/1999/xlink" content-type="dwc:stateProvince" xlink:type="simple">Ryanggang Province</named-content>; municipality: <named-content xmlns:xlink="http://www.w3.org/1999/xlink" content-type="dwc:municipality" xlink:type="simple">Hyesan</named-content>; decimalLatitude: <named-content xmlns:xlink="http://www.w3.org/1999/xlink" content-type="dwc:decimalLatitude" xlink:type="simple">41.387</named-content>; decimalLongitude: <named-content xmlns:xlink="http://www.w3.org/1999/xlink" content-type="dwc:decimalLongitude" xlink:type="simple">128.174</named-content>; geodeticDatum: <named-content xmlns:xlink="http://www.w3.org/1999/xlink" content-type="dwc:geodeticDatum" xlink:type="simple">WGS84</named-content>; coordinateUncertaintyInMeters: <named-content xmlns:xlink="http://www.w3.org/1999/xlink" content-type="dwc:coordinateUncertaintyInMeters" xlink:type="simple">100</named-content>; <bold>Identification:</bold> identifiedBy: <named-content xmlns:xlink="http://www.w3.org/1999/xlink" content-type="dwc:identifiedBy" xlink:type="simple">yeyeun Kim</named-content>; dateIdentified: <named-content xmlns:xlink="http://www.w3.org/1999/xlink" content-type="dwc:dateIdentified" xlink:type="simple">2025-02-19</named-content>; <bold>Event:</bold> samplingProtocol: <named-content xmlns:xlink="http://www.w3.org/1999/xlink" content-type="dwc:samplingProtocol" xlink:type="simple">hand collected</named-content>; eventDate: <named-content xmlns:xlink="http://www.w3.org/1999/xlink" content-type="dwc:eventDate" xlink:type="simple">1988-06-28</named-content>; year: <named-content xmlns:xlink="http://www.w3.org/1999/xlink" content-type="dwc:year" xlink:type="simple">1988</named-content>; month: <named-content xmlns:xlink="http://www.w3.org/1999/xlink" content-type="dwc:month" xlink:type="simple">06</named-content>; day: <named-content xmlns:xlink="http://www.w3.org/1999/xlink" content-type="dwc:day" xlink:type="simple">28</named-content>; <bold>Record Level:</bold> type: <named-content xmlns:xlink="http://www.w3.org/1999/xlink" content-type="dwc:type" xlink:type="simple">specimen</named-content>; modified: <named-content xmlns:xlink="http://www.w3.org/1999/xlink" content-type="dwc:modified" xlink:type="simple">2025-03-28</named-content>; language: <named-content xmlns:xlink="http://www.w3.org/1999/xlink" content-type="dwc:language" xlink:type="simple">en</named-content>; rights: <named-content xmlns:xlink="http://www.w3.org/1999/xlink" content-type="dwc:rights" xlink:type="simple">Seoul National University</named-content>; rightsHolder: <named-content xmlns:xlink="http://www.w3.org/1999/xlink" content-type="dwc:rightsHolder" xlink:type="simple">Seoul National University</named-content>; accessRights: <named-content xmlns:xlink="http://www.w3.org/1999/xlink" content-type="dwc:accessRights" xlink:type="simple">not for profit use only</named-content>; institutionID: <named-content xmlns:xlink="http://www.w3.org/1999/xlink" content-type="dwc:institutionID" xlink:type="simple">NPRI</named-content>; collectionID: <named-content xmlns:xlink="http://www.w3.org/1999/xlink" content-type="dwc:collectionID" xlink:type="simple">SNU</named-content>; basisOfRecord: <named-content xmlns:xlink="http://www.w3.org/1999/xlink" content-type="dwc:basisOfRecord" xlink:type="simple">PreservedSpecimen</named-content></p></list-item><list-item><p><bold>Type status:</bold> <named-content xmlns:xlink="http://www.w3.org/1999/xlink" content-type="dwc:typeStatus" xlink:type="simple">Other material</named-content>. <bold>Occurrence:</bold> catalogNumber: <named-content xmlns:xlink="http://www.w3.org/1999/xlink" content-type="dwc:catalogNumber" xlink:type="simple">#5895</named-content>; recordedBy: <named-content xmlns:xlink="http://www.w3.org/1999/xlink" content-type="dwc:recordedBy" xlink:type="simple">J. Havelka</named-content>; individualCount: <named-content xmlns:xlink="http://www.w3.org/1999/xlink" content-type="dwc:individualCount" xlink:type="simple">2</named-content>; sex: <named-content xmlns:xlink="http://www.w3.org/1999/xlink" content-type="dwc:sex" xlink:type="simple">female</named-content>; lifeStage: <named-content xmlns:xlink="http://www.w3.org/1999/xlink" content-type="dwc:lifeStage" xlink:type="simple">adult</named-content>; occurrenceStatus: <named-content xmlns:xlink="http://www.w3.org/1999/xlink" content-type="dwc:occurrenceStatus" xlink:type="simple">present</named-content>; disposition: <named-content xmlns:xlink="http://www.w3.org/1999/xlink" content-type="dwc:disposition" xlink:type="simple">in collection</named-content>; associatedOccurrences: <named-content xmlns:xlink="http://www.w3.org/1999/xlink" content-type="dwc:associatedOccurrences" xlink:type="simple">host: <italic><tp:taxon-name><tp:taxon-name-part taxon-name-part-type="genus" reg="Populus">Populus</tp:taxon-name-part><tp:taxon-name-part taxon-name-part-type="species" reg="davidiana">davidiana</tp:taxon-name-part></tp:taxon-name></italic></named-content>; occurrenceID: <named-content xmlns:xlink="http://www.w3.org/1999/xlink" content-type="dwc:occurrenceID" xlink:type="simple">B1911DEB-ECE7-5D4C-B3C1-B6F695873087</named-content>; <bold>Taxon:</bold> taxonID: <named-content xmlns:xlink="http://www.w3.org/1999/xlink" content-type="dwc:taxonID" xlink:type="simple">2074419</named-content>; namePublishedInID: <named-content xmlns:xlink="http://www.w3.org/1999/xlink" content-type="dwc:namePublishedInID" xlink:type="simple">10.5281/zenodo.14387432</named-content>; scientificName: <named-content xmlns:xlink="http://www.w3.org/1999/xlink" content-type="dwc:scientificName" xlink:type="simple"><italic><tp:taxon-name><tp:taxon-name-part taxon-name-part-type="genus" reg="Chaitophorus">Chaitophorus</tp:taxon-name-part><tp:taxon-name-part taxon-name-part-type="species" reg="tremulae">tremulae</tp:taxon-name-part></tp:taxon-name></italic> Koch, 1854</named-content>; namePublishedIn: <named-content xmlns:xlink="http://www.w3.org/1999/xlink" content-type="dwc:namePublishedIn" xlink:type="simple">Koch, C.L. (1854) In <italic>Die Pflanzenläuse Aphiden getreu nach dem Leben abgebildet und beschrieben</italic>. J.L. Lotzbeck, Nürnberg. Vol. 1, 1–36 pp.</named-content>; higherClassification: <named-content xmlns:xlink="http://www.w3.org/1999/xlink" content-type="dwc:higherClassification" xlink:type="simple"><tp:taxon-name><tp:taxon-name-part taxon-name-part-type="kingdom">Animalia</tp:taxon-name-part></tp:taxon-name></named-content>; kingdom: <named-content xmlns:xlink="http://www.w3.org/1999/xlink" content-type="dwc:kingdom" xlink:type="simple"><tp:taxon-name><tp:taxon-name-part taxon-name-part-type="kingdom">Animalia</tp:taxon-name-part></tp:taxon-name></named-content>; phylum: <named-content xmlns:xlink="http://www.w3.org/1999/xlink" content-type="dwc:phylum" xlink:type="simple"><tp:taxon-name><tp:taxon-name-part taxon-name-part-type="phylum">Arthropod</tp:taxon-name-part></tp:taxon-name></named-content>; class: <named-content xmlns:xlink="http://www.w3.org/1999/xlink" content-type="dwc:class" xlink:type="simple"><tp:taxon-name><tp:taxon-name-part taxon-name-part-type="class">Insects</tp:taxon-name-part></tp:taxon-name></named-content>; order: <named-content xmlns:xlink="http://www.w3.org/1999/xlink" content-type="dwc:order" xlink:type="simple"><tp:taxon-name><tp:taxon-name-part taxon-name-part-type="order">Hemiptera</tp:taxon-name-part></tp:taxon-name></named-content>; family: <named-content xmlns:xlink="http://www.w3.org/1999/xlink" content-type="dwc:family" xlink:type="simple"><tp:taxon-name><tp:taxon-name-part taxon-name-part-type="family">Aphididae</tp:taxon-name-part></tp:taxon-name></named-content>; genus: <named-content xmlns:xlink="http://www.w3.org/1999/xlink" content-type="dwc:genus" xlink:type="simple"><tp:taxon-name><tp:taxon-name-part taxon-name-part-type="genus">Chaitophorus</tp:taxon-name-part></tp:taxon-name></named-content>; specificEpithet: <named-content xmlns:xlink="http://www.w3.org/1999/xlink" content-type="dwc:specificEpithet" xlink:type="simple"><italic><tp:taxon-name><tp:taxon-name-part taxon-name-part-type="genus" reg="Chaitophorus"/><tp:taxon-name-part taxon-name-part-type="species" reg="tremulae">tremulae</tp:taxon-name-part></tp:taxon-name></italic></named-content>; taxonRank: <named-content xmlns:xlink="http://www.w3.org/1999/xlink" content-type="dwc:taxonRank" xlink:type="simple">species</named-content>; nomenclaturalCode: <named-content xmlns:xlink="http://www.w3.org/1999/xlink" content-type="dwc:nomenclaturalCode" xlink:type="simple">ICZN</named-content>; taxonomicStatus: <named-content xmlns:xlink="http://www.w3.org/1999/xlink" content-type="dwc:taxonomicStatus" xlink:type="simple">accepted</named-content>; <bold>Location:</bold> continent: <named-content xmlns:xlink="http://www.w3.org/1999/xlink" content-type="dwc:continent" xlink:type="simple">Asia</named-content>; country: <named-content xmlns:xlink="http://www.w3.org/1999/xlink" content-type="dwc:country" xlink:type="simple">South Korea</named-content>; countryCode: <named-content xmlns:xlink="http://www.w3.org/1999/xlink" content-type="dwc:countryCode" xlink:type="simple">KR</named-content>; municipality: <named-content xmlns:xlink="http://www.w3.org/1999/xlink" content-type="dwc:municipality" xlink:type="simple">Seoul</named-content>; decimalLatitude: <named-content xmlns:xlink="http://www.w3.org/1999/xlink" content-type="dwc:decimalLatitude" xlink:type="simple">37.475</named-content>; decimalLongitude: <named-content xmlns:xlink="http://www.w3.org/1999/xlink" content-type="dwc:decimalLongitude" xlink:type="simple">126.948</named-content>; geodeticDatum: <named-content xmlns:xlink="http://www.w3.org/1999/xlink" content-type="dwc:geodeticDatum" xlink:type="simple">WGS84</named-content>; coordinateUncertaintyInMeters: <named-content xmlns:xlink="http://www.w3.org/1999/xlink" content-type="dwc:coordinateUncertaintyInMeters" xlink:type="simple">100</named-content>; <bold>Identification:</bold> identifiedBy: <named-content xmlns:xlink="http://www.w3.org/1999/xlink" content-type="dwc:identifiedBy" xlink:type="simple">yeyeun Kim</named-content>; dateIdentified: <named-content xmlns:xlink="http://www.w3.org/1999/xlink" content-type="dwc:dateIdentified" xlink:type="simple">2025-02-19</named-content>; <bold>Event:</bold> samplingProtocol: <named-content xmlns:xlink="http://www.w3.org/1999/xlink" content-type="dwc:samplingProtocol" xlink:type="simple">hand collected</named-content>; eventDate: <named-content xmlns:xlink="http://www.w3.org/1999/xlink" content-type="dwc:eventDate" xlink:type="simple">1970-05-06</named-content>; year: <named-content xmlns:xlink="http://www.w3.org/1999/xlink" content-type="dwc:year" xlink:type="simple">1970</named-content>; month: <named-content xmlns:xlink="http://www.w3.org/1999/xlink" content-type="dwc:month" xlink:type="simple">05</named-content>; day: <named-content xmlns:xlink="http://www.w3.org/1999/xlink" content-type="dwc:day" xlink:type="simple">06</named-content>; <bold>Record Level:</bold> type: <named-content xmlns:xlink="http://www.w3.org/1999/xlink" content-type="dwc:type" xlink:type="simple">specimen</named-content>; modified: <named-content xmlns:xlink="http://www.w3.org/1999/xlink" content-type="dwc:modified" xlink:type="simple">2025-03-28</named-content>; language: <named-content xmlns:xlink="http://www.w3.org/1999/xlink" content-type="dwc:language" xlink:type="simple">en</named-content>; rights: <named-content xmlns:xlink="http://www.w3.org/1999/xlink" content-type="dwc:rights" xlink:type="simple">Seoul National University</named-content>; rightsHolder: <named-content xmlns:xlink="http://www.w3.org/1999/xlink" content-type="dwc:rightsHolder" xlink:type="simple">Seoul National University</named-content>; accessRights: <named-content xmlns:xlink="http://www.w3.org/1999/xlink" content-type="dwc:accessRights" xlink:type="simple">not for profit use only</named-content>; institutionID: <named-content xmlns:xlink="http://www.w3.org/1999/xlink" content-type="dwc:institutionID" xlink:type="simple">NPRI</named-content>; collectionID: <named-content xmlns:xlink="http://www.w3.org/1999/xlink" content-type="dwc:collectionID" xlink:type="simple">SNU</named-content>; basisOfRecord: <named-content xmlns:xlink="http://www.w3.org/1999/xlink" content-type="dwc:basisOfRecord" xlink:type="simple">PreservedSpecimen</named-content></p></list-item></list></tp:treatment-sec><tp:treatment-sec sec-type="Description"><title>Description</title><p><bold>Apterous viviparous female</bold> (Fig. <xref ref-type="fig" rid="F12494020">4</xref>, Table <xref ref-type="table" rid="T12494045">4</xref>). <bold>Colour</bold> (macerated specimens). Body extremely blackish, slightly bright in the spinal part of abdomen. Antennae pale, except Ant. I, distal part of Ant. IV, Ant. V., Ant. VIb and PT. Legs pale, except mid- and hind femora, basal part of hind tibia and 2HT. Cauda and anal plate distinctly pale. SIPH dark as body colour. <bold>Morphology.</bold> Body elongated oval-shaped; about 2.20 mm long. <bold>Head</bold>: smooth, seta very long and spine. Antenna slender; whole antennae almost 0.57 times as long as body length; PT 2.73 times as long as Ant. VIb. URS short and slightly blunt, with eight or more setae. <bold>Thorax</bold>: pronotum smooth. Hind femur and tibia about 0.55 mm and 0.69 mm long, respectively; <bold>Abdomen</bold>: abdominal tergites fused from I to VI, with blunt or furcate seta; dorsum with pore-like microstructure in a row of each segment. SIPH short and finely reticulate. Cauda distinctly knobbed with six setae.</p><sec sec-type="Host plants"><title>Host plants</title><p><italic><tp:taxon-name><tp:taxon-name-part taxon-name-part-type="genus" reg="Populus">P.</tp:taxon-name-part><tp:taxon-name-part taxon-name-part-type="species" reg="maximowiczii">maximowiczii</tp:taxon-name-part></tp:taxon-name></italic>, <italic><tp:taxon-name><tp:taxon-name-part taxon-name-part-type="genus" reg="Populus">P.</tp:taxon-name-part><tp:taxon-name-part taxon-name-part-type="species" reg="sieboldii">sieboldii</tp:taxon-name-part></tp:taxon-name></italic>, <italic><tp:taxon-name><tp:taxon-name-part taxon-name-part-type="genus" reg="Populus">P.</tp:taxon-name-part><tp:taxon-name-part taxon-name-part-type="species" reg="simonii">simonii</tp:taxon-name-part></tp:taxon-name></italic>, <italic><tp:taxon-name><tp:taxon-name-part taxon-name-part-type="genus" reg="Populus">P.</tp:taxon-name-part><tp:taxon-name-part taxon-name-part-type="species" reg="tremula">tremula</tp:taxon-name-part></tp:taxon-name></italic> (<italic><xref ref-type="bibr" rid="B12493655">Blackman and Eastop 2024</xref></italic>).</p></sec></tp:treatment-sec><tp:treatment-sec sec-type="Diagnosis"><title>Diagnosis</title><p><italic><tp:taxon-name><tp:taxon-name-part taxon-name-part-type="genus" reg="Chaitophorus">C.</tp:taxon-name-part><tp:taxon-name-part taxon-name-part-type="species" reg="tremulae">tremulae</tp:taxon-name-part></tp:taxon-name></italic> closely resembles <italic><tp:taxon-name><tp:taxon-name-part taxon-name-part-type="genus" reg="Chaitophorus">C.</tp:taxon-name-part><tp:taxon-name-part taxon-name-part-type="species" reg="salijaponicus">salijaponicus</tp:taxon-name-part></tp:taxon-name></italic> morphologically. However, it can be distinguished by body length and marginal tergites: in <italic><tp:taxon-name><tp:taxon-name-part taxon-name-part-type="genus" reg="Chaitophorus">C.</tp:taxon-name-part><tp:taxon-name-part taxon-name-part-type="species" reg="tremulae">tremulae</tp:taxon-name-part></tp:taxon-name></italic>, body length is longer than 1.8 mm and has no sclerotised marginal tergites, whereas in <italic><tp:taxon-name><tp:taxon-name-part taxon-name-part-type="genus" reg="Chaitophorus">C.</tp:taxon-name-part><tp:taxon-name-part taxon-name-part-type="species" reg="salijaponicus">salijaponicus</tp:taxon-name-part></tp:taxon-name></italic>, body length is shorter than 1.8 mm and sclerotised marginal tergites are developed.</p></tp:treatment-sec><tp:treatment-sec sec-type="Distribution"><title>Distribution</title><p>Korea (new record), Great Britain, Netherlands, Germany, Denmark, Spain, Norway, Finland, Poland, Hungary, Turkey, Russia, Caucasus, Kazakhstan, Siberia, China, Mongolia, Japan (<xref ref-type="bibr" rid="B12493655">Blackman and Eastop 2024</xref>).</p></tp:treatment-sec><tp:treatment-sec><!--Section generated to contain objects referenced in tp:taxon-treatment.--><fig id="F12494020" position="float" orientation="portrait"><object-id xmlns:xlink="http://www.w3.org/1999/xlink" content-type="arpha" xlink:type="simple">53327F8F-6875-5511-B814-A42EB9430CB4</object-id><object-id xmlns:xlink="http://www.w3.org/1999/xlink" content-type="doi" xlink:type="simple">10.3897/BDJ.13.e150852.figure4</object-id><label>Figure 4.</label><caption><p>Apterous viviparous female of <italic><tp:taxon-name><tp:taxon-name-part taxon-name-part-type="genus" reg="Chaitophorus">Chaitophorus</tp:taxon-name-part><tp:taxon-name-part taxon-name-part-type="species" reg="tremulae">tremulae</tp:taxon-name-part></tp:taxon-name></italic> Koch, 1854. <bold>A</bold> whole body; <bold>B</bold> hind tibia and tarsus; <bold>C</bold> antenna; <bold>D</bold> head; <bold>E</bold> cauda; <bold>F</bold> siphunculus; <bold>G</bold> ultimate rostral segments. Scale bar: A, 0.5 mm; B,C, 0.1 mm; D, 0.1 mm; E,F,G, 0.05 mm.</p></caption><graphic xmlns:xlink="http://www.w3.org/1999/xlink" xlink:href="bdj-13-e150852-g004.jpg" position="float" id="oo_1313604.jpg" orientation="portrait" xlink:type="simple"><uri content-type="original_file" xlink:type="simple">https://binary.pensoft.net/fig/1313604</uri></graphic></fig><table-wrap id="T12494045" position="float" orientation="portrait"><label>Table 4.</label><caption><p>Biometric data of <italic><tp:taxon-name><tp:taxon-name-part taxon-name-part-type="genus" reg="Chaitophorus">Chaitophorus</tp:taxon-name-part><tp:taxon-name-part taxon-name-part-type="species" reg="tremulae">tremulae</tp:taxon-name-part></tp:taxon-name></italic>.</p></caption><table rules="all" border="0"><tbody><tr><td rowspan="1" colspan="2">Part</td><td rowspan="1" colspan="2">Apterous vivipara (n = 7)</td></tr><tr><td rowspan="1" colspan="2"/><td rowspan="1" colspan="2">Average (Min-Max)</td></tr><tr><td rowspan="18" colspan="1">Length (mm)</td><td rowspan="1" colspan="1">Body (from the most forward point of the frons to end of Cauda)</td><td rowspan="1" colspan="1">2.20</td><td rowspan="1" colspan="1">(1.94-2.34)</td></tr><tr><td rowspan="1" colspan="1">Whole Ant.</td><td rowspan="1" colspan="1">1.25</td><td rowspan="1" colspan="1">(1.09-1.32)</td></tr><tr><td rowspan="1" colspan="1">Ant. I</td><td rowspan="1" colspan="1">0.06</td><td rowspan="1" colspan="1">(0.05-0.07)</td></tr><tr><td rowspan="1" colspan="1">Ant. II</td><td rowspan="1" colspan="1">0.05</td><td rowspan="1" colspan="1">(0.04-0.05)</td></tr><tr><td rowspan="1" colspan="1">Ant. III</td><td rowspan="1" colspan="1">0.35</td><td rowspan="1" colspan="1">(0.31-0.38)</td></tr><tr><td rowspan="1" colspan="1">Ant. IV</td><td rowspan="1" colspan="1">0.20</td><td rowspan="1" colspan="1">(0.17-0.21)</td></tr><tr><td rowspan="1" colspan="1">Ant. V</td><td rowspan="1" colspan="1">0.16</td><td rowspan="1" colspan="1">(0.15-0.17)</td></tr><tr><td rowspan="1" colspan="1">Ant. VIb</td><td rowspan="1" colspan="1">0.11</td><td rowspan="1" colspan="1">(0.10-0.12)</td></tr><tr><td rowspan="1" colspan="1">PT</td><td rowspan="1" colspan="1">0.30</td><td rowspan="1" colspan="1">(0.25-0.32)</td></tr><tr><td rowspan="1" colspan="1">URS</td><td rowspan="1" colspan="1">0.09</td><td rowspan="1" colspan="1">(0.08-0.10)</td></tr><tr><td rowspan="1" colspan="1">Hind femur</td><td rowspan="1" colspan="1">0.55</td><td rowspan="1" colspan="1">(0.49-0.58)</td></tr><tr><td rowspan="1" colspan="1">Hind tibia</td><td rowspan="1" colspan="1">0.69</td><td rowspan="1" colspan="1">(0.64-0.74)</td></tr><tr><td rowspan="1" colspan="1">2HT</td><td rowspan="1" colspan="1">0.12</td><td rowspan="1" colspan="1">(0.11-0.14)</td></tr><tr><td rowspan="1" colspan="1">SIPH</td><td rowspan="1" colspan="1">0.06</td><td rowspan="1" colspan="1">(0.06-0.07)</td></tr><tr><td rowspan="1" colspan="1">Knob of Cauda</td><td rowspan="1" colspan="1">0.06</td><td rowspan="1" colspan="1">(0.05-0.06)</td></tr><tr><td rowspan="1" colspan="1">Width of the knob of Cauda</td><td rowspan="1" colspan="1">0.06</td><td rowspan="1" colspan="1">(0.06-0.06)</td></tr><tr><td rowspan="1" colspan="1">Longest seta on Ant. III</td><td rowspan="1" colspan="1">0.08</td><td rowspan="1" colspan="1">(0.06-0.09)</td></tr><tr><td rowspan="1" colspan="1">Longest seta on AbdT. III</td><td rowspan="1" colspan="1">0.17</td><td rowspan="1" colspan="1">(0.15-0.20)</td></tr><tr><td rowspan="10" colspan="1">No. of setae on</td><td rowspan="1" colspan="1">Mandibular lamina</td><td rowspan="1" colspan="1">8</td><td rowspan="1" colspan="1">(7-10)</td></tr><tr><td rowspan="1" colspan="1">Ant. I</td><td rowspan="1" colspan="1">8</td><td rowspan="1" colspan="1">(7-10)</td></tr><tr><td rowspan="1" colspan="1">Ant. II</td><td rowspan="1" colspan="1">5</td><td rowspan="1" colspan="1">(4-6)</td></tr><tr><td rowspan="1" colspan="1">Ant. III</td><td rowspan="1" colspan="1">11</td><td rowspan="1" colspan="1">(9-13)</td></tr><tr><td rowspan="1" colspan="1">URS (subsidiary)</td><td rowspan="1" colspan="1">8</td><td rowspan="1" colspan="1">(7-8)</td></tr><tr><td rowspan="1" colspan="1">Tergite VI between SIPH</td><td rowspan="1" colspan="1">16</td><td rowspan="1" colspan="1">(15-18)</td></tr><tr><td rowspan="1" colspan="1">Tergite VIII</td><td rowspan="1" colspan="1">12</td><td rowspan="1" colspan="1">(11-13)</td></tr><tr><td rowspan="1" colspan="1">Median of GP</td><td rowspan="1" colspan="1">8</td><td rowspan="1" colspan="1">(4-10)</td></tr><tr><td rowspan="1" colspan="1">Posterior margin of GP</td><td rowspan="1" colspan="1">16</td><td rowspan="1" colspan="1">(14-22)</td></tr><tr><td rowspan="1" colspan="1">Cauda</td><td rowspan="1" colspan="1">6</td><td rowspan="1" colspan="1">(5-7)</td></tr><tr><td rowspan="3" colspan="1">No. of secondary rhinaria on</td><td rowspan="1" colspan="1">Ant. III</td><td rowspan="1" colspan="1">0</td><td rowspan="1" colspan="1"/></tr><tr><td rowspan="1" colspan="1">Ant. IV</td><td rowspan="1" colspan="1">0</td><td rowspan="1" colspan="1"/></tr><tr><td rowspan="1" colspan="1">Ant. V</td><td rowspan="1" colspan="1">0</td><td rowspan="1" colspan="1"/></tr><tr><td rowspan="12" colspan="1">Ratio (times)</td><td rowspan="1" colspan="1">Whole Ant. / Body</td><td rowspan="1" colspan="1">0.57</td><td rowspan="1" colspan="1">(0.51-0.60)</td></tr><tr><td rowspan="1" colspan="1">PT / Ant. VIb</td><td rowspan="1" colspan="1">2.73</td><td rowspan="1" colspan="1">(2.59-2.84)</td></tr><tr><td rowspan="1" colspan="1">PT / Ant. III</td><td rowspan="1" colspan="1">0.85</td><td rowspan="1" colspan="1">(0.76-0.91)</td></tr><tr><td rowspan="1" colspan="1">URS / 2HT</td><td rowspan="1" colspan="1">0.72</td><td rowspan="1" colspan="1">(0.68-0.75)</td></tr><tr><td rowspan="1" colspan="1">URS / Ant. VIb</td><td rowspan="1" colspan="1">0.83</td><td rowspan="1" colspan="1">(0.79-0.85)</td></tr><tr><td rowspan="1" colspan="1">SIPH / Body</td><td rowspan="1" colspan="1">0.03</td><td rowspan="1" colspan="1">(0.03-0.03)</td></tr><tr><td rowspan="1" colspan="1">SIPH / Ant. III</td><td rowspan="1" colspan="1">0.18</td><td rowspan="1" colspan="1">(0.17-0.19)</td></tr><tr><td rowspan="1" colspan="1">SIPH / Hind femur</td><td rowspan="1" colspan="1">0.11</td><td rowspan="1" colspan="1">(0.10-0.12)</td></tr><tr><td rowspan="1" colspan="1">SIPH / Knob of Cauda</td><td rowspan="1" colspan="1">1.19</td><td rowspan="1" colspan="1">(1.18-1.21)</td></tr><tr><td rowspan="1" colspan="1">Knob of Cauda/ Width of the knob of Cauda</td><td rowspan="1" colspan="1">0.82</td><td rowspan="1" colspan="1">(0.75-0.85)</td></tr><tr><td rowspan="1" colspan="1">Longest seta on Ant. III / Ant. IIIBD</td><td rowspan="1" colspan="1">3.00</td><td rowspan="1" colspan="1">(2.86-3.14)</td></tr><tr><td rowspan="1" colspan="1">Longest seta on AbdT. III / Ant. IIIBD</td><td rowspan="1" colspan="1">6.07</td><td rowspan="1" colspan="1">(5.87-6.24)</td></tr></tbody></table></table-wrap></tp:treatment-sec><ref-list><ref id="B12493655"><element-citation xmlns:xlink="http://www.w3.org/1999/xlink" publication-type="website" xlink:type="simple"><person-group person-group-type="author"><name name-style="western"><surname>Blackman</surname><given-names>R. L.</given-names></name><name name-style="western"><surname>Eastop</surname><given-names>V. F.</given-names></name></person-group><article-title>Aphids on the world's plants: an online identification and information guide.</article-title><uri xlink:type="simple">http://www.aphidinwordsplants.info/</uri><date-in-citation content-type="access-date">2024-08-30T00:11:23+00:00</date-in-citation></element-citation></ref></ref-list></tp:taxon-treatment>
